# Supplementary material for: Poly[[tetra­aqua­(μ6-2,2′-diiodo­biphenyl-4,4′,5,5′-tetra­carboxyl­ato)dizinc(II)] dihydrate]
Source: Acta Crystallogr Sect E Struct Rep Online. 2008 Aug 30;64(Pt 9):m1203–4. doi: 10.1107/S1600536808026494 (PMC2960511; doi:10.1107/S1600536808026494)
Supplement: Supplementary file 1 [file e-64-m1203-sup1.cif]

##############################################################################
###                                                                        ###
###        Electronic paper (Acta Crystallographica Section E)             ###
###                                                                        ###
##############################################################################
#                                                                            #
# This CIF contains the data in a paper accepted for publication in Acta     #
# Crystallographica Section E. It conforms to the requirements of Notes      #
# for Authors for Section E, and has been peer reviewed under the auspices   #
# of the IUCr Commission on Journals.                                        #
#                                                                            #
# Full details of the Crystallographic Information File format               #
# are given in the paper "The Crystallographic Information File (CIF):       #
# a New Standard Archive File for Crystallography" by S. R. Hall, F. H.      #
# Allen and I. D. Brown [Acta Cryst. (1991), A47, 655-685].                  #
#                                                                            #
# The current version of the core CIF dictionary is obtainable from          #
# ftp://ftp.iucr.org/pub/cif_core.dic. The current version number is 2.4.    #
#                                                                            #
# Software is freely available for graphical display of the structure(s) in  #
# this CIF.  For information consult the CIF home page http://www.iucr.org/  #
# cif/home.html                                                              #
#                                                                            #
# This file may be used for bona fide research purposes within the           #
# scientific community so long as proper attribution is given to the journal # 
# article from which it was obtained.                                        #
#                                                                            #
##############################################################################
                                             
data_I
_audit_creation_method     SHELXL-97
_chemical_name_systematic
;
Poly[[tetraaqua(\m~6~-2,2'-diiodobiphenyl-4,4',5,5'-tetracarboxylato)dizinc(II)]
dihydrate]
;
_chemical_name_common     ?
_chemical_formula_moiety     'C16 H12 I2 O12 Zn2, 2H2 O'
_chemical_formula_sum     'C16 H16 I2 O14 Zn2'
_chemical_formula_iupac     '[Zn2 (C16 H4 I2 O8) (H2 O)4], 2H2 O'
_chemical_formula_weight     816.83
_chemical_melting_point     ?
_symmetry_cell_setting     Monoclinic
_symmetry_space_group_name_H-M     'C 2'
_symmetry_space_group_name_Hall     'C 2y'
loop_
    _symmetry_equiv_pos_as_xyz
    'x, y, z'
    '-x, y, -z'
    'x+1/2, y+1/2, z'
    '-x+1/2, y+1/2, -z'
_cell_length_a     10.9466(16)
_cell_length_b     9.8135(14)
_cell_length_c     11.3913(17)
_cell_angle_alpha     90.00
_cell_angle_beta     100.187(3)
_cell_angle_gamma     90.00
_cell_volume     1204.4(3)
_cell_formula_units_Z     2
_cell_measurement_reflns_used     762
_cell_measurement_theta_min     2.81
_cell_measurement_theta_max     18.29
_cell_measurement_temperature     295(2)
_exptl_crystal_description     block
_exptl_crystal_colour     colourless
_exptl_crystal_size_max     0.40
_exptl_crystal_size_mid     0.30
_exptl_crystal_size_min     0.20
_exptl_crystal_density_diffrn     2.252
_exptl_crystal_density_meas     ?
_exptl_crystal_density_method     'not measured'
_exptl_crystal_F_000     780
_exptl_absorpt_coefficient_mu     4.621
_exptl_absorpt_correction_type     numerical
_exptl_absorpt_process_details     '(<i>SADABS</i>; Bruker, 2000)'
_exptl_absorpt_correction_T_min     0.20
_exptl_absorpt_correction_T_max     0.39
_exptl_special_details
;
;
_diffrn_ambient_temperature     295(2)
_diffrn_radiation_type     MoK\a
_diffrn_radiation_wavelength     0.71069
_diffrn_radiation_source     'fine-focus sealed tube'
_diffrn_radiation_monochromator     graphite
_diffrn_measurement_device_type     'Bruker SMART APEX CCD area-detector'
_diffrn_measurement_method     '\f and \w'
_diffrn_detector_area_resol_mean     ?
_diffrn_reflns_number     3279
_diffrn_reflns_av_R_equivalents     0.0395
_diffrn_reflns_av_sigmaI/netI     0.0875
_diffrn_reflns_theta_min     2.81
_diffrn_reflns_theta_max     26.00
_diffrn_reflns_theta_full     26.00
_diffrn_measured_fraction_theta_max     0.999
_diffrn_measured_fraction_theta_full     0.999
_diffrn_reflns_limit_h_min     -9
_diffrn_reflns_limit_h_max     13
_diffrn_reflns_limit_k_min     -11
_diffrn_reflns_limit_k_max     12
_diffrn_reflns_limit_l_min     -14
_diffrn_reflns_limit_l_max     14
_diffrn_standards_number     ?
_diffrn_standards_interval_count     ?
_diffrn_standards_interval_time     ?
_diffrn_standards_decay_%     ?
_refine_special_details
;
Refinement of <i>F</i>^2^ against ALL reflections. The weighted <i>R</i>-factor
<i>wR</i> and goodness of fit <i>S</i> are based on <i>F</i>^2^, conventional
<i>R</i>-factors <i>R</i> are based on <i>F</i>, with <i>F</i> set to zero for
negative <i>F</i>^2^. The threshold expression of <i>F</i>^2^ >
\s(<i>F</i>^2^) is used only for calculating <i>R</i>-factors(gt) <i>etc</i>.
and is not relevant to the choice of reflections for refinement.
<i>R</i>-factors based on <i>F</i>^2^ are statistically about twice as large
as those based on <i>F</i>, and <i>R</i>- factors based on ALL data will be
even larger.
;
_reflns_number_total     2126
_reflns_number_gt     1767
_reflns_threshold_expression     I>2\s(I)
_refine_ls_structure_factor_coef     Fsqd
_refine_ls_matrix_type     full
_refine_ls_R_factor_all     0.0613
_refine_ls_R_factor_gt     0.0522
_refine_ls_wR_factor_gt     0.0845
_refine_ls_wR_factor_ref     0.0876
_refine_ls_goodness_of_fit_ref     0.975
_refine_ls_restrained_S_all     0.975
_refine_ls_number_reflns     2126
_refine_ls_number_parameters     155
_refine_ls_number_restraints     1
_refine_ls_hydrogen_treatment     constr
_refine_ls_weighting_scheme     calc
_refine_ls_weighting_details
                 'calc w=1/[\s^2^(Fo^2^)+(0.0207P)^2^] where P=(Fo^2^+2Fc^2^)/3'
_atom_sites_solution_hydrogens     geom
_atom_sites_solution_primary     direct
_atom_sites_solution_secondary     difmap
_refine_ls_shift/su_max     0.000
_refine_ls_shift/su_mean     0.000
_refine_diff_density_max     1.068
_refine_diff_density_min     -1.010
_refine_ls_extinction_method     none
_refine_ls_extinction_coef     ?
_refine_ls_abs_structure_details     'Flack (1983), 870 Friedel pairs'
_refine_ls_abs_structure_Flack     0.00(4)
loop_
    _atom_type_symbol
    _atom_type_description
    _atom_type_scat_dispersion_real
    _atom_type_scat_dispersion_imag
    _atom_type_scat_source
    'C' 'C' 0.0033 0.0016
                         'International Tables Vol C Tables 4.2.6.8 and 6.1.1.4'
    'H' 'H' 0.0000 0.0000
                         'International Tables Vol C Tables 4.2.6.8 and 6.1.1.4'
    'I' 'I' -0.4742 1.8119
                         'International Tables Vol C Tables 4.2.6.8 and 6.1.1.4'
    'O' 'O' 0.0106 0.0060
                         'International Tables Vol C Tables 4.2.6.8 and 6.1.1.4'
    'Zn' 'Zn' 0.2839 1.4301
                         'International Tables Vol C Tables 4.2.6.8 and 6.1.1.4'
_computing_data_collection     'SMART (Bruker, 2000)'
_computing_cell_refinement     'SAINT (Bruker, 2000)'
_computing_data_reduction     'SAINT (Bruker, 2000)'
_computing_structure_solution     'SHELXS97 (Sheldrick, 2008)'
_computing_structure_refinement     'SHELXL97 (Sheldrick, 2008)'
_computing_molecular_graphics     'SHELXTL (Sheldrick, 2008)'
_computing_publication_material     'SHELXTL (Sheldrick, 2008)'
loop_
    _atom_site_type_symbol
    _atom_site_label
    _atom_site_fract_x
    _atom_site_fract_y
    _atom_site_fract_z
    _atom_site_U_iso_or_equiv
    _atom_site_adp_type
    _atom_site_calc_flag
    _atom_site_refinement_flags
    _atom_site_occupancy
    _atom_site_disorder_assembly
    _atom_site_disorder_group
    I I1 0.31728(8) 0.46912(8) 1.05780(7) 0.0770(3) Uani d . 1 . .
    Zn Zn1 0.0000 0.52673(14) 0.5000 0.0296(4) Uani d S 1 . .
    Zn Zn2 0.0000 0.94976(18) 0.5000 0.0373(4) Uani d S 1 . .
    O O1 0.1541(6) 0.6253(7) 0.5567(6) 0.0404(17) Uani d . 1 . .
    O O2 0.1099(7) 0.8284(7) 0.6272(6) 0.0399(18) Uani d . 1 . .
    O O3 0.3711(6) 0.8475(7) 0.5451(6) 0.0454(19) Uani d . 1 . .
    O O4 0.4839(6) 0.9757(8) 0.6747(6) 0.0543(19) Uani d . 1 . .
    O O5 -0.1277(5) 0.9419(7) 0.6112(5) 0.0454(18) Uani d . 1 . .
    H H5A -0.2029 0.9518 0.5787 0.054 Uiso d . 1 . .
    H H5B -0.1254 0.8743 0.6577 0.054 Uiso d . 1 . .
    O O6 0.1005(8) 1.1179(7) 0.5892(7) 0.057(2) Uani d . 1 . .
    H H6A 0.1232 1.1982 0.5746 0.068 Uiso d . 1 . .
    H H6B 0.1538 1.0920 0.6488 0.068 Uiso d . 1 . .
    O O7 0.3492(12) 1.2077(15) 0.7470(11) 0.116(4) Uani d . 1 . .
    H H7A 0.3346 1.2367 0.8145 0.139 Uiso d . 1 . .
    H H7B 0.4010 1.1431 0.7670 0.139 Uiso d . 1 . .
    C C1 0.1734(8) 0.7220(12) 0.6301(8) 0.032(2) Uani d . 1 . .
    C C2 0.4137(9) 0.8752(11) 0.6505(9) 0.038(3) Uani d . 1 . .
    C C3 0.3828(10) 0.7879(9) 0.7465(9) 0.030(2) Uani d . 1 . .
    C C4 0.2774(9) 0.7090(10) 0.7331(8) 0.027(2) Uani d . 1 . .
    C C5 0.2594(9) 0.6187(9) 0.8224(9) 0.036(2) Uani d . 1 . .
    H H5 0.1881 0.5652 0.8124 0.043 Uiso calc R 1 . .
    C C6 0.3468(9) 0.6073(9) 0.9266(8) 0.033(2) Uani d . 1 . .
    C C7 0.4536(8) 0.6899(9) 0.9425(7) 0.028(2) Uani d . 1 . .
    C C8 0.4700(9) 0.7767(9) 0.8536(9) 0.031(2) Uani d . 1 . .
    H H8 0.5411 0.8305 0.8636 0.038 Uiso calc R 1 . .
loop_
    _atom_site_aniso_label
    _atom_site_aniso_U_11
    _atom_site_aniso_U_22
    _atom_site_aniso_U_33
    _atom_site_aniso_U_12
    _atom_site_aniso_U_13
    _atom_site_aniso_U_23
    I1 0.0650(6) 0.0980(7) 0.0621(5) -0.0337(6) -0.0053(4) 0.0436(5)
    Zn1 0.0288(9) 0.0325(9) 0.0269(8) 0.000 0.0029(7) 0.000
    Zn2 0.0294(8) 0.0396(10) 0.0414(9) 0.000 0.0021(7) 0.000
    O1 0.030(4) 0.042(4) 0.047(5) 0.000(4) 0.000(3) -0.011(3)
    O2 0.037(4) 0.049(5) 0.032(4) 0.015(4) -0.001(3) 0.001(3)
    O3 0.049(5) 0.050(5) 0.040(4) 0.009(4) 0.015(4) 0.004(4)
    O4 0.041(4) 0.054(5) 0.062(5) -0.014(4) -0.006(3) 0.032(4)
    O5 0.027(3) 0.057(5) 0.053(4) 0.012(4) 0.009(3) 0.009(4)
    O6 0.079(6) 0.035(4) 0.048(5) -0.012(4) -0.010(4) 0.010(3)
    O7 0.118(10) 0.116(9) 0.124(10) 0.014(8) 0.049(8) 0.031(8)
    C1 0.028(5) 0.039(6) 0.029(5) -0.006(5) 0.008(4) 0.009(5)
    C2 0.027(6) 0.041(7) 0.043(7) 0.004(5) -0.003(5) 0.008(5)
    C3 0.035(6) 0.021(5) 0.033(6) -0.005(4) 0.006(5) -0.002(4)
    C4 0.035(6) 0.029(5) 0.017(5) 0.006(5) 0.000(4) 0.008(4)
    C5 0.026(6) 0.035(6) 0.047(7) -0.004(5) 0.009(5) 0.001(5)
    C6 0.039(6) 0.028(5) 0.028(6) 0.007(5) -0.002(5) 0.003(4)
    C7 0.023(5) 0.042(6) 0.022(5) 0.007(4) 0.007(4) -0.006(4)
    C8 0.021(5) 0.030(6) 0.043(6) -0.008(4) 0.006(5) 0.001(4)
_geom_special_details
;
All e.s.d.'s (except the e.s.d. in the dihedral angle between two l.s. planes)
are estimated using the full covariance matrix. The cell e.s.d.'s are taken
into account individually in the estimation of e.s.d.'s in distances, angles
and torsion angles; correlations between e.s.d.'s in cell parameters are only
used when they are defined by crystal symmetry. An approximate (isotropic)
treatment of cell e.s.d.'s is used for estimating e.s.d.'s involving l.s.
planes.
;
loop_
    _geom_bond_atom_site_label_1
    _geom_bond_atom_site_label_2
    _geom_bond_site_symmetry_2
    _geom_bond_distance
    _geom_bond_publ_flag
    I1 C6 . 2.085(9) ?
    Zn1 O1 . 1.953(6) ?
    Zn1 O1 2_556 1.953(6) ?
    Zn1 O4 4_546 2.090(6) ?
    Zn1 O4 3_445 2.090(6) ?
    Zn1 O3 3_445 2.368(7) ?
    Zn1 O3 4_546 2.368(7) ?
    Zn2 O5 . 2.047(5) ?
    Zn2 O5 2_556 2.047(5) ?
    Zn2 O2 2_556 2.085(7) ?
    Zn2 O2 . 2.085(7) ?
    Zn2 O6 . 2.138(8) ?
    Zn2 O6 2_556 2.138(7) ?
    O1 C1 . 1.258(12) ?
    O2 C1 . 1.251(12) ?
    O3 C2 . 1.239(11) ?
    O4 C2 . 1.251(11) ?
    O5 H5A . 0.85 ?
    O5 H5B . 0.85 ?
    O6 H6A . 0.85 ?
    O6 H6B . 0.85 ?
    O7 H7A . 0.85 ?
    O7 H7B . 0.85 ?
    C1 C4 . 1.488(12) ?
    C2 C3 . 1.475(13) ?
    C3 C4 . 1.375(13) ?
    C3 C8 . 1.415(14) ?
    C4 C5 . 1.389(12) ?
    C5 C6 . 1.391(13) ?
    C5 H5 . 0.9300 ?
    C6 C7 . 1.408(12) ?
    C7 C8 . 1.359(12) ?
    C7 C7 2_657 1.509(17) ?
    C8 H8 . 0.9300 ?
loop_
    _geom_angle_atom_site_label_1
    _geom_angle_atom_site_label_2
    _geom_angle_atom_site_label_3
    _geom_angle_site_symmetry_1
    _geom_angle_site_symmetry_3
    _geom_angle
    _geom_angle_publ_flag
    O1 Zn1 O1 . 2_556 120.6(4) ?
    O1 Zn1 O4 . 4_546 102.7(3) ?
    O1 Zn1 O4 2_556 4_546 91.0(3) ?
    O1 Zn1 O4 . 3_445 91.0(3) ?
    O1 Zn1 O4 2_556 3_445 102.7(3) ?
    O4 Zn1 O4 4_546 3_445 152.3(5) ?
    O1 Zn1 O3 . 3_445 144.0(3) ?
    O1 Zn1 O3 2_556 3_445 85.8(2) ?
    O4 Zn1 O3 4_546 3_445 100.5(3) ?
    O4 Zn1 O3 3_445 3_445 57.4(3) ?
    O1 Zn1 O3 . 4_546 85.8(2) ?
    O1 Zn1 O3 2_556 4_546 144.0(3) ?
    O4 Zn1 O3 4_546 4_546 57.4(3) ?
    O4 Zn1 O3 3_445 4_546 100.5(3) ?
    O3 Zn1 O3 3_445 4_546 84.1(3) ?
    O5 Zn2 O5 . 2_556 175.7(4) ?
    O5 Zn2 O2 . 2_556 92.0(3) ?
    O5 Zn2 O2 2_556 2_556 85.5(3) ?
    O5 Zn2 O2 . . 85.5(3) ?
    O5 Zn2 O2 2_556 . 92.0(3) ?
    O2 Zn2 O2 2_556 . 110.3(4) ?
    O5 Zn2 O6 . . 94.9(3) ?
    O5 Zn2 O6 2_556 . 88.4(3) ?
    O2 Zn2 O6 2_556 . 163.0(3) ?
    O2 Zn2 O6 . . 85.7(3) ?
    O5 Zn2 O6 . 2_556 88.4(3) ?
    O5 Zn2 O6 2_556 2_556 94.9(3) ?
    O2 Zn2 O6 2_556 2_556 85.7(3) ?
    O2 Zn2 O6 . 2_556 163.0(3) ?
    O6 Zn2 O6 . 2_556 79.0(4) ?
    C1 O1 Zn1 . . 128.9(6) ?
    C1 O2 Zn2 . . 138.1(6) ?
    C2 O3 Zn1 . 3 84.9(6) ?
    C2 O4 Zn1 . 3 97.5(6) ?
    H5A O5 H5B . . 106.00 ?
    H6A O6 H6B . . 104.00 ?
    H7A O7 H7B . . 103.00 ?
    O2 C1 O1 . . 125.7(9) ?
    O2 C1 C4 . . 115.9(9) ?
    O1 C1 C4 . . 118.3(10) ?
    O3 C2 O4 . . 119.9(10) ?
    O3 C2 C3 . . 119.6(9) ?
    O4 C2 C3 . . 120.5(9) ?
    C4 C3 C8 . . 118.5(8) ?
    C4 C3 C2 . . 122.9(9) ?
    C8 C3 C2 . . 118.4(9) ?
    C3 C4 C5 . . 120.2(9) ?
    C3 C4 C1 . . 123.3(8) ?
    C5 C4 C1 . . 116.3(9) ?
    C4 C5 C6 . . 120.7(9) ?
    C4 C5 H5 . . 120 ?
    C6 C5 H5 . . 120 ?
    C5 C6 C7 . . 119.6(9) ?
    C5 C6 I1 . . 119.6(7) ?
    C7 C6 I1 . . 120.8(7) ?
    C8 C7 C6 . . 118.8(9) ?
    C8 C7 C7 . 2_657 119.3(9) ?
    C6 C7 C7 . 2_657 121.9(8) ?
    C7 C8 C3 . . 122.2(9) ?
    C7 C8 H8 . . 119 ?
    C3 C8 H8 . . 119 ?
loop_
    _geom_torsion_atom_site_label_1
    _geom_torsion_atom_site_label_2
    _geom_torsion_atom_site_label_3
    _geom_torsion_atom_site_label_4
    _geom_torsion_site_symmetry_1
    _geom_torsion_site_symmetry_2
    _geom_torsion_site_symmetry_3
    _geom_torsion_site_symmetry_4
    _geom_torsion
    _geom_torsion_publ_flag
    O1 Zn1 O1 C1 2_556 . . . 49.0(8) ?
    O4 Zn1 O1 C1 4_546 . . . 147.9(8) ?
    O4 Zn1 O1 C1 3_445 . . . -56.4(9) ?
    O3 Zn1 O1 C1 3_445 . . . -83.0(9) ?
    O3 Zn1 O1 C1 4_546 . . . -156.9(8) ?
    C2 Zn1 O1 C1 3_445 . . . -67.9(9) ?
    C2 Zn1 O1 C1 4_546 . . . 176.4(8) ?
    O5 Zn2 O2 C1 . . . . 132.2(10) ?
    O5 Zn2 O2 C1 2_556 . . . -44.3(10) ?
    O2 Zn2 O2 C1 2_556 . . . 41.7(9) ?
    O6 Zn2 O2 C1 . . . . -132.6(11) ?
    O6 Zn2 O2 C1 2_556 . . . -158.2(10) ?
    Zn2 O2 C1 O1 . . . . -28.8(16) ?
    Zn2 O2 C1 C4 . . . . 153.7(7) ?
    Zn1 O1 C1 O2 . . . . -50.1(14) ?
    Zn1 O1 C1 C4 . . . . 127.4(8) ?
    Zn1 O3 C2 O4 3 . . . 5.3(9) ?
    Zn1 O3 C2 C3 3 . . . -173.8(9) ?
    Zn1 O4 C2 O3 3 . . . -6.1(10) ?
    Zn1 O4 C2 C3 3 . . . 173.0(8) ?
    O3 C2 C3 C4 . . . . -24.4(15) ?
    O4 C2 C3 C4 . . . . 156.5(10) ?
    O3 C2 C3 C8 . . . . 150.4(9) ?
    O4 C2 C3 C8 . . . . -28.7(14) ?
    C8 C3 C4 C5 . . . . -1.3(16) ?
    C2 C3 C4 C5 . . . . 173.6(8) ?
    C8 C3 C4 C1 . . . . 173.6(9) ?
    C2 C3 C4 C1 . . . . -11.5(17) ?
    O2 C1 C4 C3 . . . . -70.1(13) ?
    O1 C1 C4 C3 . . . . 112.1(12) ?
    O2 C1 C4 C5 . . . . 105.0(11) ?
    O1 C1 C4 C5 . . . . -72.8(12) ?
    C3 C4 C5 C6 . . . . 0.4(15) ?
    C1 C4 C5 C6 . . . . -174.8(9) ?
    C4 C5 C6 C7 . . . . 1.1(14) ?
    C4 C5 C6 I1 . . . . -179.4(7) ?
    C5 C6 C7 C8 . . . . -1.7(13) ?
    I1 C6 C7 C8 . . . . 178.8(6) ?
    C5 C6 C7 C7 . . . 2_657 175.1(8) ?
    I1 C6 C7 C7 . . . 2_657 -4.4(11) ?
    C6 C7 C8 C3 . . . . 0.8(13) ?
    C7 C7 C8 C3 2_657 . . . -176.1(9) ?
    C4 C3 C8 C7 . . . . 0.7(16) ?
    C2 C3 C8 C7 . . . . -174.4(8) ?
loop_
    _geom_hbond_atom_site_label_D
    _geom_hbond_atom_site_label_H
    _geom_hbond_atom_site_label_A
    _geom_hbond_site_symmetry_A
    _geom_hbond_distance_DH
    _geom_hbond_distance_HA
    _geom_hbond_distance_DA
    _geom_hbond_angle_DHA
    O5 H5A O3 2_556 0.85 2.35 3.074(9) 144
    O5 H5A O1 3_455 0.85 2.30 2.967(9) 136
    O5 H5B O7 3_445 0.85 1.97 2.807(15) 169
    O6 H6A O3 4_556 0.85 2.01 2.772(10) 148
    O6 H6B O7 . 0.85 2.50 3.113(16) 129
    O7 H7B O4 . 0.85 2.23 2.910(16) 137
data_global
_journal_date_recd_electronic     2008-06-23
_journal_date_accepted     2008-08-18
_journal_name_full     'Acta Crystallographica, Section E'
_journal_year     2008
_journal_volume     64
_journal_issue      9
_journal_page_first     m1203
_journal_page_last     m1204
_journal_paper_category     QM
_journal_coeditor_code     IS2308
_publ_contact_author_name     'Ying-Zhong Shen'
_publ_contact_author_address
;
Applied Chemistry Department, School of Material Science & Engineering,
Nanjing University of Aeronautics & Astronautics, Nanjing 210016, P. R. China
;
_publ_contact_author_email     'yz_shen@nuaa.edu.cn'
_publ_contact_author_fax     '+86-25-52112626'
_publ_contact_author_phone     '+86-25-52112904-84765'
_publ_section_title
;
Poly[[tetraaqua(\m~6~-2,2'-diiodobiphenyl-4,4',5,5'-tetracarboxylato)dizinc(II)]
dihydrate]
;
loop_
    _publ_author_name
    _publ_author_footnote
    _publ_author_address
    'Wang, Yan' .
;
Applied Chemistry Department, School of Material Science & Engineering
Nanjing University of Aeronautics & Astronautics, Nanjing 210016
People's Republic of China
;
    'Li, Yue-Qin' .
;
Applied Chemistry Department, School of Material Science & Engineering
Nanjing University of Aeronautics & Astronautics, Nanjing 210016
People's Republic of China
;
    'Shen, Ying-Zhong' .
;
Applied Chemistry Department, School of Material Science & Engineering
Nanjing University of Aeronautics & Astronautics, Nanjing 210016
People's Republic of China
;
