# Supplementary material for: Poly[[tetra­aqua­(μ6-2,2′-diiodo­biphenyl-4,4′,5,5′-tetra­carboxyl­ato)dizinc(II)] dihydrate]
Source: Acta Crystallogr Sect E Struct Rep Online. 2008 Aug 30;64(Pt 9):m1203–4. doi: 10.1107/S1600536808026494 (PMC2960511; doi:10.1107/S1600536808026494)
Supplement: Supplementary file 2 [file e-64-m1203-Isup2.hkl]

# 
# h,k,l, Fc-squared, Fo-squared, sigma(Fo-squared) and status flag 
# 
data_I
_shelx_title ' ' 
_shelx_refln_list_code          4 
_shelx_F_calc_maximum      277.83 
_exptl_crystal_F_000       780.00 
_reflns_d_resolution_high  0.8107 
 
loop_ 
 _symmetry_equiv_pos_as_xyz 
 'x, y, z' 
 '-x, y, -z' 
 'x+1/2, y+1/2, z' 
 '-x+1/2, y+1/2, -z' 
 
_cell_length_a    10.9466 
_cell_length_b     9.8135 
_cell_length_c    11.3913 
_cell_angle_alpha  90.000 
_cell_angle_beta  100.187 
_cell_angle_gamma  90.000 
 
_shelx_F_squared_multiplier     1.000 
 
loop_ 
 _refln_index_h 
 _refln_index_k 
 _refln_index_l 
 _refln_F_squared_calc 
 _refln_F_squared_meas 
 _refln_F_squared_sigma 
 _refln_observed_status 
   7  -9   0      758.99      802.29    251.90 o 
   8  -8   0      463.29      481.05    192.31 o 
   7  -7   0     1654.15     1723.21    341.83 o 
   9  -7   0      284.23      314.20    183.10 o 
   8  -6   0      137.32      215.06    143.56 o 
  10  -6   0      416.96      418.21    168.47 o 
   7  -5   0     4766.14     4663.66    423.08 o 
   9  -5   0      199.74      219.94    151.68 o 
  11  -5   0     1263.75     1686.37    369.99 o 
   6  -4   0    11377.85    11649.68    602.39 o 
   8  -4   0     1198.98     1430.68    270.32 o 
  10  -4   0     1869.69     1675.54    367.83 o 
  12  -4   0      231.24      403.04    169.02 o 
   5  -3   0    10559.55    10081.94    495.67 o 
   7  -3   0     2400.00     2334.27    268.15 o 
   9  -3   0     1040.49     1053.64    285.49 o 
  11  -3   0      606.00      705.32    262.73 o 
   4  -2   0     8280.60     7988.20    378.66 o 
   6  -2   0    18211.92    19053.90    662.52 o 
   8  -2   0       12.42       46.59     68.36 o 
  10  -2   0     3572.36     3562.89    436.08 o 
  12  -2   0      931.76     1121.90    317.99 o 
   3  -1   0    38215.23    40693.44    715.07 o 
   5  -1   0     6675.55     6718.08    261.11 o 
   7  -1   0     2074.78     2219.63    206.40 o 
   9  -1   0      694.72      647.90    236.73 o 
  11  -1   0      975.57      993.51    303.90 o 
  13  -1   0      260.40      273.03    114.30 o 
   2   0   0       49.01       12.78     19.36 o 
   4   0   0      231.87      438.84     72.22 o 
   6   0   0    28899.72    28549.24    557.41 o 
   8   0   0      677.13      540.09    194.48 o 
  10   0   0     2339.17     2268.18    405.21 o 
  12   0   0      902.40     1076.94    306.07 o 
   1   1   0     4472.45     4067.25     91.10 o 
   3   1   0    36753.36    37579.69    463.97 o 
   5   1   0     6523.04     5987.03    220.99 o 
   7   1   0     2075.51     1901.98    311.49 o 
   9   1   0      588.89      497.84    206.40 o 
  11   1   0      884.14     1031.98    303.36 o 
  13   1   0      250.78      292.53    136.51 o 
   0   2   0    35699.34    33285.64    435.66 o 
   2   2   0     1088.37      874.33     65.92 o 
   4   2   0     8702.97     8844.94    244.93 o 
   6   2   0    18526.67    20167.19    668.21 o 
   8   2   0       15.11       28.17    101.30 o 
  10   2   0     3285.47     2722.68    448.54 o 
  12   2   0     1020.52      812.04    247.57 o 
   1   3   0     9779.13    10037.40    201.45 o 
   3   3   0    25348.04    25208.39    383.71 o 
   5   3   0    10557.57    10410.68    300.45 o 
   7   3   0     2590.23     2685.85    379.20 o 
   9   3   0      967.61      963.72    273.03 o 
  11   3   0      735.05      827.21    266.53 o 
   0   4   0    20611.85    20454.52    464.64 o 
   2   4   0     1642.22     1545.83     95.07 o 
   4   4   0     8223.01     7794.68    240.62 o 
   6   4   0    11316.72    10799.18    655.48 o 
   8   4   0     1276.09      962.09    279.53 o 
  10   4   0     1949.69     2032.53    410.08 o 
  12   4   0      176.97      158.72    138.14 o 
   1   5   0    12148.63    11989.89    279.66 o 
   3   5   0     3523.77     3455.19    175.14 o 
   5   5   0     5545.62     5477.52    265.03 o 
   7   5   0     4394.04     4507.65    462.63 o 
   9   5   0      150.87      311.49    159.81 o 
  11   5   0     1320.91     1305.54    345.62 o 
   0   6   0    11029.88    10702.56    408.20 o 
   2   6   0      611.31      662.91     96.36 o 
   4   6   0      761.11      820.79    113.20 o 
   6   6   0     1925.11     1920.94    359.70 o 
   8   6   0      179.88      129.47    131.10 o 
  10   6   0      437.82      456.67    209.10 o 
   1   7   0     6206.19     5834.54    400.82 o 
   3   7   0      763.89      809.97    108.09 o 
   5   7   0     2468.10     2119.54    256.88 o 
   7   7   0     1546.52     1515.19    351.03 o 
   9   7   0      301.76      400.33    171.73 o 
   0   8   0     2818.33     2572.08    260.82 o 
   2   8   0     2017.06     2175.65    175.15 o 
   4   8   0      353.90      243.51     82.97 o 
   6   8   0      607.15      654.64    156.90 o 
   8   8   0      459.31      808.79    258.40 o 
   1   9   0     1762.79     1824.48    173.02 o 
   3   9   0       91.72      130.49     59.39 o 
   5   9   0     1624.08     1802.05    263.73 o 
   7   9   0      704.23      676.61    258.94 o 
   0  10   0      176.63      174.59     91.24 o 
   2  10   0      384.19      462.12    100.51 o 
   4  10   0       27.99       17.90     67.71 o 
   6  10   0      435.87      752.45    258.40 o 
   1  11   0        7.85       29.62     54.88 o 
   3  11   0       18.18       59.07     76.38 o 
   5  11   0      343.52      442.16    133.26 o 
   0  12   0     1218.44     1229.43    362.14 o 
   5 -11   1       20.89       93.18     73.13 o 
   6 -10   1      671.80      529.26    178.23 o 
  -9  -9   1      545.34      709.11    203.14 o 
   5  -9   1      512.74      424.71    184.73 o 
   7  -9   1      250.24      254.61    135.43 o 
 -10  -8   1      365.33      432.29    160.35 o 
  -8  -8   1      576.14      535.22    211.81 o 
   6  -8   1      578.66      573.14    208.02 o 
   8  -8   1      202.93      341.83    161.97 o 
  -9  -7   1     2416.71     2377.07    397.62 o 
   5  -7   1     1129.43     1306.09    293.61 o 
   7  -7   1      309.51      411.71    187.43 o 
   9  -7   1     2190.65     2336.98    408.46 o 
  -8  -6   1      914.87      865.13    251.90 o 
   6  -6   1     1511.66     1462.10    299.57 o 
   8  -6   1     2095.66     2516.83    398.16 o 
  10  -6   1      186.12      282.24    160.35 o 
 -11  -5   1      158.45      343.99    184.73 o 
  -9  -5   1     2381.07     2079.66    334.24 o 
  -3  -5   1    10745.53    11354.44    410.08 o 
  -1  -5   1     2276.23     2272.51    141.39 o 
   5  -5   1     2014.42     1516.27    274.65 o 
   7  -5   1       86.01      151.14    130.55 o 
   9  -5   1     3981.14     4040.15    433.38 o 
  11  -5   1      640.24      825.04    255.15 o 
 -12  -4   1      299.58      289.28    139.22 o 
 -10  -4   1      442.62      690.15    245.40 o 
  -8  -4   1     4513.23     4879.27    403.58 o 
  -2  -4   1    10092.36    11012.62    351.58 o 
   4  -4   1    12869.33    12218.49    587.22 o 
   6  -4   1      861.03     1034.68    234.02 o 
   8  -4   1     3844.15     4099.73    400.87 o 
  10  -4   1      513.03      592.64    244.86 o 
  12  -4   1      309.64      459.38    150.60 o 
 -13  -3   1      736.76      660.90    202.60 o 
 -11  -3   1     1645.28     1562.86    360.79 o 
  -9  -3   1     2016.55     2323.44    378.12 o 
  -7  -3   1     6447.76     6286.11    411.71 o 
  -1  -3   1      794.29      996.22     97.51 o 
   3  -3   1    21387.23    22242.47    701.53 o 
   5  -3   1     8260.57     8103.58    466.42 o 
   7  -3   1     1285.44     1691.25    272.48 o 
   9  -3   1     2564.78     2478.21    263.84 o 
  11  -3   1      764.38      624.06    222.65 o 
 -12  -2   1      330.67      353.20    156.56 o 
 -10  -2   1       71.84       30.88    117.55 o 
  -8  -2   1    11784.25    12010.54    423.95 o 
  -6  -2   1      974.54     1081.27    175.52 o 
   0  -2   1     1481.85     1295.25    105.09 o 
   2  -2   1    31179.55    31582.80    715.07 o 
   4  -2   1    24086.92    25727.35    738.91 o 
   6  -2   1     2833.45     3230.27    289.82 o 
   8  -2   1    10909.93    10520.63    612.68 o 
  10  -2   1      300.08      335.87    192.31 o 
  12  -2   1       79.47      193.94    120.80 o 
 -13  -1   1      196.84      358.62    139.76 o 
 -11  -1   1      306.99      190.14    144.10 o 
  -9  -1   1      424.31      474.00    200.98 o 
  -7  -1   1     1446.84     1394.08    139.19 o 
  -5  -1   1    17497.15    17625.97    395.29 o 
  -1  -1   1    14549.99    14244.93    208.18 o 
   1  -1   1    19478.14    20530.09    458.29 o 
   3  -1   1    14182.75    15366.42    487.55 o 
   5  -1   1    10601.66    11034.83    477.26 o 
   7  -1   1      904.64     1155.49    241.34 o 
   9  -1   1     3008.93     3211.86    452.88 o 
  11  -1   1     1279.09     1196.12    323.95 o 
  13  -1   1       33.73        0.00     64.46 o 
 -12   0   1     1038.80     1226.45    325.57 o 
 -10   0   1        2.97        0.00    114.84 o 
  -8   0   1    18348.31    15530.02    778.99 o 
  -6   0   1      186.62      174.15     60.19 o 
  -4   0   1     1478.61     1617.55     96.39 o 
  -2   0   1    40285.79    39419.85    640.31 o 
   2   0   1    51213.16    51428.70    793.62 o 
   4   0   1     6364.89     5967.83    236.00 o 
   6   0   1      128.04      176.83     70.61 o 
   8   0   1    16932.78    16275.42    828.83 o 
  10   0   1     4058.40     4165.28    469.67 o 
  12   0   1      137.24      179.31    107.80 o 
 -13   1   1      190.47      261.65    121.35 o 
 -11   1   1      281.84      421.46    208.02 o 
  -9   1   1      488.37      468.05    197.73 o 
  -7   1   1     1434.70     1345.09    271.94 o 
  -5   1   1    18142.65    17810.80    318.53 o 
  -3   1   1    29213.28    31947.41    854.83 o 
  -1   1   1    14582.20    13472.18    318.26 o 
   1   1   1    18808.06    19773.38    429.85 o 
   3   1   1    14389.46    13940.20    420.65 o 
   5   1   1    10442.66     9963.92    324.73 o 
   7   1   1      907.44      885.89    133.80 o 
   9   1   1     3317.47     3430.17    465.88 o 
  11   1   1     1170.60     1298.50    337.49 o 
  13   1   1       27.85        2.71     66.09 o 
 -12   2   1      453.97      577.47    224.81 o 
 -10   2   1       65.16        0.00    115.39 o 
  -8   2   1    11455.09    10597.12    672.27 o 
  -6   2   1     1035.93      824.50    218.85 o 
  -4   2   1     3612.18     3849.21    194.18 o 
  -2   2   1    77187.57    80251.24    938.56 o 
   0   2   1     1743.14     1536.42     68.48 o 
   2   2   1    30361.48    31946.69    484.68 o 
   4   2   1    24180.56    25462.91    640.85 o 
   6   2   1     2949.84     3087.44    191.93 o 
   8   2   1    10548.82    10112.28    666.32 o 
  10   2   1      286.35      343.99    180.39 o 
  12   2   1      108.66       55.26     92.09 o 
 -13   3   1      774.72     1046.60    274.11 o 
 -11   3   1     1434.78     1135.99    315.82 o 
  -9   3   1     1955.39     1697.75    361.33 o 
  -7   3   1     6824.91     5542.33    478.34 o 
  -5   3   1     4441.72     4261.85    144.11 o 
  -3   3   1     5109.17     5109.91    163.10 o 
  -1   3   1      682.89      800.26     50.15 o 
   1   3   1     4818.14     5100.03    148.70 o 
   3   3   1    22366.70    22544.46    466.93 o 
   5   3   1     7938.60     7971.74    298.71 o 
   7   3   1     1232.63     1465.35    308.24 o 
   9   3   1     2415.88     2661.47    429.58 o 
  11   3   1      726.40      645.19    237.27 o 
 -12   4   1      277.59      202.06    124.60 o 
 -10   4   1      456.99      496.22    219.94 o 
  -8   4   1     4248.22     4404.18    475.63 o 
  -6   4   1      812.63      895.77    155.41 o 
  -4   4   1     1469.80     1415.66    141.18 o 
  -2   4   1    10302.98     9810.96    225.67 o 
   0   4   1     8925.69     9151.00    220.44 o 
   2   4   1     9000.49     8846.59    226.18 o 
   4   4   1    13072.52    13296.97    397.36 o 
   6   4   1      912.30     1058.42    142.27 o 
   8   4   1     3882.45     3759.53    425.79 o 
  10   4   1      509.20      612.14    229.69 o 
  12   4   1      311.29      319.61    162.52 o 
 -11   5   1      150.04      140.85    115.39 o 
  -9   5   1     2634.11     2377.07    427.42 o 
  -7   5   1     4534.62     4468.20    302.08 o 
  -5   5   1     4965.20     4975.84    357.42 o 
  -3   5   1    10940.97    10704.85    303.32 o 
  -1   5   1     2454.48     2281.76    122.71 o 
   1   5   1     7354.32     7212.43    219.95 o 
   3   5   1    14896.88    15351.42    377.73 o 
   5   5   1     1661.83     1720.34    167.87 o 
   7   5   1       85.10      118.64    118.64 o 
   9   5   1     3828.49     3339.16    491.88 o 
  11   5   1      549.26      689.07    249.73 o 
 -10   6   1      341.63      479.42    208.56 o 
  -8   6   1      960.20     1044.44    292.53 o 
  -6   6   1      850.51      752.87    159.45 o 
  -4   6   1      617.34      904.20    131.66 o 
  -2   6   1     6209.74     6000.53    226.60 o 
   0   6   1     2272.83     2286.91    137.61 o 
   2   6   1      912.55     1019.06    112.60 o 
   4   6   1      414.33      446.89     88.92 o 
   6   6   1     1462.80     1242.16    299.57 o 
   8   6   1     2072.72     2504.37    427.96 o 
  10   6   1      196.48      333.70    193.94 o 
  -9   7   1     2329.20     2017.36    412.79 o 
  -7   7   1      811.42      783.99    172.91 o 
  -5   7   1      839.88     1002.63    187.73 o 
  -3   7   1     9209.68     8331.64    315.62 o 
  -1   7   1     2038.52     2079.22    153.10 o 
   1   7   1     2889.00     2677.50    163.06 o 
   3   7   1     7078.35     6543.02    285.20 o 
   5   7   1      884.83      755.16    232.94 o 
   7   7   1      239.34      261.11    172.81 o 
   9   7   1     2273.96     2443.70    448.54 o 
 -10   8   1      373.94      355.37    194.48 o 
  -8   8   1      605.45      977.26    281.15 o 
  -6   8   1      712.61      735.30    169.33 o 
  -4   8   1     1348.11     1377.68    161.68 o 
  -2   8   1      977.02     1087.86    132.50 o 
   0   8   1      676.95      549.43     97.40 o 
   2   8   1       38.80       47.03     45.55 o 
   4   8   1      221.66      169.96     70.94 o 
   6   8   1      550.76      597.52    218.31 o 
   8   8   1      198.67      268.69    161.97 o 
  -9   9   1      556.47      440.42    202.06 o 
  -7   9   1      975.22     1121.86    211.18 o 
  -5   9   1      100.13      140.47     72.27 o 
  -3   9   1     1346.00     1240.95    146.75 o 
  -1   9   1      431.10      623.42    110.90 o 
   1   9   1      114.49      197.60     71.42 o 
   3   9   1     1900.73     1912.76    181.51 o 
   5   9   1      501.48      828.29    267.07 o 
   7   9   1      244.48      532.51    198.81 o 
  -6  10   1      332.94      309.72    113.22 o 
  -4  10   1      599.00      723.35    173.52 o 
  -2  10   1      608.29      437.32     95.35 o 
   0  10   1     1767.15     1858.97    182.87 o 
   2  10   1      153.82      216.80     76.65 o 
   4  10   1      309.35      346.16    169.02 o 
   6  10   1      630.15      696.11    250.82 o 
  -5  11   1       63.07      196.88     99.99 o 
  -3  11   1      494.79      530.23    139.78 o 
  -1  11   1      341.45      444.45     98.50 o 
   1  11   1       51.84      110.16     57.67 o 
   3  11   1      254.98      433.99    115.02 o 
   5  11   1       19.27      143.56    110.51 o 
   0  12   1      246.87      483.11    103.45 o 
   1 -11   2      633.41      608.89    218.31 o 
   3 -11   2       48.73       17.88    143.01 o 
   2 -10   2      320.59      267.07    153.85 o 
   4 -10   2      231.88      366.20    181.48 o 
   6 -10   2      205.58      225.90    114.84 o 
  -9  -9   2      172.02      328.28    138.14 o 
   3  -9   2      236.99      252.98    165.22 o 
   5  -9   2     1242.05     1425.26    335.32 o 
   7  -9   2      262.08      353.20    144.10 o 
 -10  -8   2       22.76      108.89     91.55 o 
   4  -8   2     1193.06     1021.68    282.78 o 
   6  -8   2      401.10      440.96    192.31 o 
   8  -8   2      324.28      326.12    135.97 o 
  -9  -7   2      890.47     1114.32    296.32 o 
   3  -7   2      974.85      611.60    195.02 o 
   5  -7   2     1597.89     1566.65    326.12 o 
   7  -7   2     3336.43     3631.69    437.17 o 
   9  -7   2      278.54      333.70    157.64 o 
   4  -6   2     2798.30     2358.11    344.53 o 
   6  -6   2     2688.98     2756.27    397.08 o 
   8  -6   2      118.46      245.94    150.60 o 
  10  -6   2      123.10       89.38    114.84 o 
 -11  -5   2      899.78      773.03    261.11 o 
  -9  -5   2      461.86      490.26    179.85 o 
  -5  -5   2    13124.16    12972.56    562.30 o 
  -3  -5   2      552.80      742.16    139.76 o 
  -1  -5   2     5213.29     5288.27    268.15 o 
   3  -5   2     4663.14     4546.65    384.08 o 
   5  -5   2     1481.23     1680.96    296.32 o 
   7  -5   2     2970.01     3344.58    385.70 o 
   9  -5   2     1195.64      949.09    266.53 o 
 -12  -4   2       67.00      122.97    112.14 o 
 -10  -4   2     1415.17     1279.54    317.45 o 
  -4  -4   2    15713.01    16499.15    584.52 o 
  -2  -4   2     7761.04     7769.34    342.91 o 
   2  -4   2     5988.43     5692.39    382.45 o 
   4  -4   2     1254.25     1612.70    263.28 o 
   6  -4   2     3767.26     3900.38    374.33 o 
   8  -4   2      172.91      157.64    124.60 o 
  12  -4   2      506.87      351.58    161.97 o 
 -13  -3   2      135.67      148.97    102.93 o 
 -11  -3   2     1606.62     2039.57    392.75 o 
  -9  -3   2      178.86      170.64    134.89 o 
  -3  -3   2     9998.16    10735.96    264.74 o 
  -1  -3   2    10125.83     9601.83    277.90 o 
   1  -3   2    42266.32    45869.57    971.85 o 
   3  -3   2     5039.55     4870.60    347.24 o 
   5  -3   2     2023.61     2186.92    261.65 o 
   7  -3   2     2749.81     3190.19    342.37 o 
   9  -3   2     1341.27     1466.44    296.32 o 
  11  -3   2      626.65      626.77    229.69 o 
 -12  -2   2      192.81      304.45    157.10 o 
 -10  -2   2     3677.03     3880.34    432.29 o 
  -8  -2   2      343.83      254.61    130.01 o 
  -6  -2   2     5707.27     5257.39    375.95 o 
  -2  -2   2    42381.58    49934.37    624.33 o 
   0  -2   2    56598.83    55250.95   3025.23 o 
   2  -2   2    13277.17    13333.89    507.59 o 
   4  -2   2      488.94      575.85    154.93 o 
   6  -2   2    18434.81    18855.09    753.53 o 
   8  -2   2      788.56      901.95    175.43 o 
  10  -2   2     1166.11     1100.23    313.11 o 
  12  -2   2     1649.06     1595.91    369.99 o 
 -13  -1   2      195.98      213.44    123.51 o 
 -11  -1   2      566.42      674.44    241.61 o 
  -9  -1   2        7.23        0.00     94.80 o 
  -7  -1   2     4710.65     4717.73    224.89 o 
  -5  -1   2    17028.11    15994.27    593.18 o 
  -3  -1   2     1515.54     1805.01    151.68 o 
  -1  -1   2      361.82      589.82     67.47 o 
   1  -1   2    26520.65    28387.19    654.40 o 
   3  -1   2    19730.16    20206.68    636.52 o 
   5  -1   2     3398.22     3594.85    304.45 o 
   7  -1   2     2459.78     2605.35    509.49 o 
   9  -1   2     2259.47     2066.12    393.83 o 
  11  -1   2      640.82      594.81    223.19 o 
 -12   0   2      338.16      671.73    241.07 o 
 -10   0   2     3186.25     2957.25    433.92 o 
  -8   0   2       28.51       59.05     96.43 o 
  -6   0   2    12510.88    14555.21    488.36 o 
  -4   0   2    14071.61    14005.07    260.71 o 
  -2   0   2       20.59       21.05     19.84 o 
   0   0   2    51675.60    44344.09    748.11 o 
   2   0   2     5290.90     4975.15    287.65 o 
   4   0   2     1947.60     1989.71    155.47 o 
   6   0   2    28341.07    26549.99    625.99 o 
   8   0   2        4.51        9.62     55.00 o 
  10   0   2      429.75      508.67    216.69 o 
  12   0   2     1658.30     1839.68    390.58 o 
 -13   1   2      217.25      360.24    134.35 o 
 -11   1   2      609.33      683.65    249.73 o 
  -9   1   2        7.89        0.00    107.26 o 
  -7   1   2     4415.97     4593.24    403.04 o 
  -5   1   2    17696.76    17407.51    429.31 o 
  -3   1   2     1678.18     2186.00    123.00 o 
  -1   1   2      538.99      900.81     60.89 o 
   1   1   2    27602.40    27819.31    861.06 o 
   3   1   2    19564.08    19661.49   1134.09 o 
   5   1   2     3134.73     2853.59    190.75 o 
   7   1   2     2552.15     2436.74    208.81 o 
   9   1   2     2449.58     2393.32    404.12 o 
  11   1   2      664.55      509.22    222.11 o 
 -12   2   2      119.55       77.47    111.59 o 
 -10   2   2     3592.14     3576.43    440.96 o 
  -8   2   2      446.91      404.66    172.81 o 
  -6   2   2     5441.08     5351.61    253.66 o 
  -4   2   2    13417.22    13056.41    357.16 o 
  -2   2   2    42613.73    46354.77    724.18 o 
   0   2   2    57167.25    57005.99   1587.11 o 
   2   2   2    12443.52    12661.46    328.47 o 
   4   2   2      600.12      668.82    109.10 o 
   6   2   2    19004.37    19295.26    522.06 o 
   8   2   2      724.32      820.16    249.19 o 
  10   2   2     1185.37      930.13    276.28 o 
  12   2   2     1758.68     2101.33    443.67 o 
 -13   3   2      159.94      426.88    150.60 o 
 -11   3   2     1587.53     1618.66    373.24 o 
  -9   3   2      257.47      236.73    160.89 o 
  -7   3   2     2180.08     2133.47    195.19 o 
  -5   3   2    23489.77    23836.63    564.13 o 
  -3   3   2     9717.22    10094.66    337.64 o 
  -1   3   2     9090.20     8784.19    176.45 o 
   1   3   2    42885.69    45738.59   1620.47 o 
   3   3   2     4728.10     4948.70    234.24 o 
   5   3   2     2271.20     2460.42    191.71 o 
   7   3   2     2508.07     2600.80    380.29 o 
   9   3   2     1170.37     1075.86    288.19 o 
  11   3   2      682.32      767.62    250.27 o 
 -12   4   2       87.95      148.43    111.59 o 
 -10   4   2     1542.17     1378.13    358.08 o 
  -8   4   2     1025.61      953.97    283.32 o 
  -6   4   2     2272.88     2425.09    215.94 o 
  -4   4   2    15993.67    15852.42    328.10 o 
  -2   4   2     8064.08     8139.38    170.97 o 
   0   4   2     5750.08     5383.61    200.51 o 
   2   4   2     5598.13     5718.63    320.29 o 
   4   4   2     1228.89     1516.52    166.47 o 
   6   4   2     3744.84     3844.44    242.61 o 
   8   4   2      195.18      160.89    113.76 o 
  10   4   2      633.21      805.54    260.03 o 
  12   4   2      489.49      531.97    204.23 o 
 -11   5   2      898.85     1072.60    293.61 o 
  -9   5   2      516.07      548.76    246.48 o 
  -7   5   2     2410.82     2381.38    254.54 o 
  -5   5   2    13267.38    12394.66    488.90 o 
  -3   5   2      364.74      439.76     78.84 o 
  -1   5   2     5157.35     4919.80    129.68 o 
   1   5   2    27961.01    27298.14    439.91 o 
   3   5   2     4719.91     4691.86    262.37 o 
   5   5   2     1599.01     1658.73    186.81 o 
   7   5   2     3111.94     3336.45    404.12 o 
   9   5   2     1172.05     1484.31    347.78 o 
  11   5   2     1025.39      976.72    299.57 o 
 -10   6   2      508.23      381.37    192.85 o 
  -8   6   2     1889.02     1452.90    221.80 o 
  -6   6   2     1089.94     1054.50    190.42 o 
  -4   6   2     2052.12     2299.75    164.91 o 
  -2   6   2     3690.36     3521.72    164.94 o 
   0   6   2     4127.01     4073.94    180.66 o 
   2   6   2     1154.71     1155.22    139.64 o 
   4   6   2     2877.19     2978.81    228.06 o 
   6   6   2     2660.77     2842.40    413.33 o 
   8   6   2      105.48      103.47    133.80 o 
  10   6   2      131.51      256.78    150.60 o 
 -11   7   2     1404.36     1220.49    339.12 o 
  -9   7   2      994.91     1273.58    330.99 o 
  -7   7   2     2282.03     2295.59    273.86 o 
  -5   7   2     6284.90     5709.30    361.92 o 
  -3   7   2      666.88      798.43    123.55 o 
  -1   7   2     2953.99     2583.75    168.09 o 
   1   7   2     7313.07     6739.47    251.26 o 
   3   7   2      857.11      985.86    172.89 o 
   5   7   2     1740.58     1698.49    366.74 o 
   7   7   2     3293.96     2977.83    456.67 o 
   9   7   2      226.78      339.12    173.35 o 
 -10   8   2       34.61      257.32    133.80 o 
  -8   8   2      564.28      481.11    140.81 o 
  -6   8   2      846.48      749.09    164.71 o 
  -4   8   2      457.23      265.96     99.78 o 
  -2   8   2     1223.51     1350.65    144.35 o 
   0   8   2      574.87      555.76     98.92 o 
   2   8   2      703.11      620.87    120.79 o 
   4   8   2     1150.02      983.84    183.45 o 
   6   8   2      465.34      448.00    197.73 o 
   8   8   2      353.43      483.76    183.10 o 
  -9   9   2      201.15      244.86    161.97 o 
  -7   9   2      443.11      477.80    149.35 o 
  -5   9   2     2255.46     2308.03    290.90 o 
  -3   9   2      485.10      594.18    126.16 o 
  -1   9   2      604.76      661.32    110.58 o 
   1   9   2     1979.10     1769.33    171.71 o 
   3   9   2      200.17      260.19     97.12 o 
   5   9   2     1215.59      962.64    281.15 o 
   7   9   2      344.04      470.21    179.31 o 
  -6  10   2      574.52      834.44    187.81 o 
  -4  10   2      123.97      134.06     77.95 o 
  -2  10   2     1972.15     1920.76    215.06 o 
   0  10   2      914.86      814.14    128.65 o 
   2  10   2      380.50      365.75    106.17 o 
   4  10   2      226.93      359.16    171.73 o 
   6  10   2      164.93      412.79    189.60 o 
  -5  11   2      329.96      501.90    141.63 o 
  -3  11   2       16.96       54.67     99.13 o 
  -1  11   2       25.14       35.28     52.24 o 
   1  11   2      638.43      646.02    158.77 o 
   3  11   2       39.06      167.93    104.55 o 
  -1 -11   3      350.12      322.86    167.39 o 
   1 -11   3       82.67      133.26    151.68 o 
   3 -11   3      166.48      170.64    144.64 o 
  -2 -10   3      259.32      329.91    161.97 o 
   0 -10   3      501.98      354.28    161.97 o 
   2 -10   3      495.99      467.50    197.73 o 
   4 -10   3      209.63      218.31    167.39 o 
   6 -10   3      145.69      140.31     72.59 o 
  -1  -9   3     2249.80     2059.62    336.95 o 
   1  -9   3       14.44       30.34    102.39 o 
   3  -9   3     1723.35     1652.79    348.33 o 
   5  -9   3     1585.91     1291.46    317.45 o 
   7  -9   3      124.31      129.47    105.64 o 
  -2  -8   3      385.04      362.95    158.18 o 
   0  -8   3     1565.17     1205.87    267.61 o 
   2  -8   3     1274.58      996.76    257.86 o 
   4  -8   3      267.82      254.61    151.68 o 
   6  -8   3     1612.46     1527.11    344.53 o 
   8  -8   3        1.31        1.63     68.26 o 
  -3  -7   3     5396.03     4623.04    368.91 o 
  -1  -7   3     4042.13     4604.62    393.29 o 
   1  -7   3     1662.79     1456.14    277.36 o 
   3  -7   3     5534.76     5147.42    470.75 o 
   5  -7   3     1603.66     1417.68    322.86 o 
   7  -7   3      298.29      283.32    158.72 o 
   9  -7   3     1471.65     1233.50    309.32 o 
  -8  -6   3      362.46      303.90    145.18 o 
  -6  -6   3     1494.54     1842.39    278.44 o 
  -4  -6   3     1569.21     1726.19    147.82 o 
  -2  -6   3     3936.79     3739.78    208.33 o 
   0  -6   3      362.64      360.79    139.22 o 
   2  -6   3     1692.18     1550.94    281.15 o 
   4  -6   3     1332.83     1222.12    276.82 o 
   6  -6   3      659.94      760.57    251.90 o 
   8  -6   3       92.49      261.11    163.06 o 
  10  -6   3       76.73      167.93    116.47 o 
  -9  -5   3     2306.42     2359.73    362.41 o 
  -7  -5   3     7794.02     7571.07    510.84 o 
  -5  -5   3     1320.21     1388.43    232.94 o 
  -3  -5   3     9298.87     9405.11    323.95 o 
  -1  -5   3     4901.85     5130.74    234.63 o 
   1  -5   3     5834.86     5163.13    394.91 o 
   3  -5   3    12781.70    13091.74    676.07 o 
   5  -5   3     1196.45     1080.73    267.07 o 
   7  -5   3      373.85      431.75    184.73 o 
   9  -5   3     3712.01     4002.77    453.96 o 
 -12  -4   3      511.88      474.55    185.27 o 
 -10  -4   3      303.65      281.69    182.02 o 
  -8  -4   3     2496.18     2277.39    327.74 o 
  -4  -4   3     6196.37     6448.64    373.79 o 
  -2  -4   3    20107.65    21504.01    458.32 o 
   0  -4   3     4483.97     4830.35    225.62 o 
   2  -4   3      492.86      576.39    162.52 o 
   4  -4   3    12995.27    13376.14    674.98 o 
   6  -4   3     2773.25     2727.02    338.57 o 
   8  -4   3      737.99      789.29    244.86 o 
 -13  -3   3      429.75      404.12    150.06 o 
 -11  -3   3      595.52      565.56    237.27 o 
  -9  -3   3     1096.40     1297.96    284.94 o 
  -7  -3   3    10540.36    10800.81    569.89 o 
  -3  -3   3     6331.29     6540.59    310.68 o 
  -1  -3   3    20260.28    20189.34    463.71 o 
   1  -3   3     5081.23     4532.03    326.12 o 
   3  -3   3    17235.80    18745.13    734.03 o 
   5  -3   3     3595.41     3475.67    346.16 o 
   7  -3   3     2877.66     2450.74    354.83 o 
   9  -3   3     1916.13     1950.73    346.70 o 
  11  -3   3      810.12      826.12    237.27 o 
 -12  -2   3     1465.97     1418.76    337.49 o 
 -10  -2   3      166.03      171.18    149.51 o 
  -8  -2   3     5083.39     4968.11    415.50 o 
  -6  -2   3     7638.72     7928.07    441.50 o 
  -4  -2   3       69.65       81.53     32.10 o 
  -2  -2   3    14352.42    16240.76    666.86 o 
   0  -2   3     3105.09     3098.13    171.03 o 
   2  -2   3     4393.89     4548.28    328.28 o 
   4  -2   3    17700.81    18354.00    730.78 o 
   6  -2   3     1994.04     1937.19    299.57 o 
   8  -2   3     1189.26     1054.73    255.69 o 
  10  -2   3     2393.64     2580.75    450.17 o 
  12  -2   3      177.34      167.93     89.38 o 
 -13  -1   3      626.37      682.03    195.56 o 
 -11  -1   3       18.68        0.00    108.34 o 
  -9  -1   3     1145.29     1081.81    267.07 o 
  -7  -1   3     3180.49     3453.46    328.28 o 
  -5  -1   3     2978.24     3162.02    254.07 o 
  -3  -1   3     9510.31     9864.57    278.13 o 
  -1  -1   3     7896.66     7928.65    251.97 o 
   1  -1   3    24411.90    25300.47    711.28 o 
   3  -1   3    16768.69    16526.78    640.85 o 
   5  -1   3     1807.42     1959.94    277.90 o 
   7  -1   3     3359.65     3287.90    251.18 o 
   9  -1   3     2946.98     2746.52    433.38 o 
  11  -1   3      325.53      706.40    252.98 o 
 -12   0   3     1620.30     2022.24    405.21 o 
 -10   0   3      167.11      182.02    144.10 o 
  -8   0   3     6481.59     6205.94    475.63 o 
  -6   0   3     5189.21     5214.15    185.38 o 
  -4   0   3      364.09      478.66     66.43 o 
  -2   0   3    69812.50    71434.36   1103.84 o 
   0   0   3      363.71      483.22     83.93 o 
   2   0   3      939.94      919.30    170.10 o 
   4   0   3    50684.62    47494.18   1132.19 o 
   6   0   3       51.67      115.74     65.50 o 
   8   0   3     5715.07     5481.17    330.43 o 
  10   0   3     1827.21     2005.45    397.08 o 
  12   0   3        2.32      122.97    114.84 o 
 -13   1   3      637.75      601.31    192.85 o 
 -11   1   3       10.66       59.05    136.51 o 
  -9   1   3     1108.56      855.92    257.32 o 
  -7   1   3     2917.14     2795.62    176.87 o 
  -5   1   3     2493.85     2470.41    148.68 o 
  -3   1   3     9707.28    10291.38    236.76 o 
  -1   1   3     7712.63     7654.42    194.74 o 
   1   1   3    23107.54    23688.59   1102.13 o 
   3   1   3    17412.03    17097.75   1265.46 o 
   5   1   3     1790.42     1713.68    184.03 o 
   7   1   3     2963.86     3158.19    239.02 o 
   9   1   3     3165.70     3124.10    453.96 o 
  11   1   3      351.61      524.38    222.11 o 
 -12   2   3     1531.45     1474.02    347.24 o 
 -10   2   3      223.92      225.36    163.06 o 
  -8   2   3     5179.65     4951.86    457.75 o 
  -6   2   3     7159.88     6691.39    283.00 o 
  -4   2   3       77.39       54.87     40.98 o 
  -2   2   3    14806.14    16175.47    311.32 o 
   0   2   3     3585.82     3384.50    107.69 o 
   2   2   3     3935.70     3669.83    309.86 o 
   4   2   3    17459.73    17299.98    477.52 o 
   6   2   3     2145.55     2128.63    199.60 o 
   8   2   3     1341.41     1247.58    301.74 o 
  10   2   3     2394.51     2702.64    449.09 o 
  12   2   3      224.00      233.48    169.02 o 
 -13   3   3      415.86      624.06    199.89 o 
 -11   3   3      543.82      522.76    227.52 o 
  -9   3   3     1030.38      946.38    289.28 o 
  -7   3   3    11299.59    11009.08    413.45 o 
  -5   3   3     5267.01     5285.09    267.16 o 
  -3   3   3     6334.25     6167.53    220.52 o 
  -1   3   3    20920.46    21137.59    288.84 o 
   1   3   3     5272.27     5009.16    185.54 o 
   3   3   3    17615.32    19273.35    490.62 o 
   5   3   3     3774.55     3750.08    239.07 o 
   7   3   3     2757.49     3190.65    252.71 o 
   9   3   3     2059.90     2165.25    401.41 o 
  11   3   3      858.11      995.14    297.95 o 
 -12   4   3      505.42      586.14    206.94 o 
 -10   4   3      315.12      278.99    179.85 o 
  -8   4   3     2328.05     2432.80    233.35 o 
  -6   4   3     2221.42     2476.72    219.05 o 
  -4   4   3     6258.30     6721.91    318.37 o 
  -2   4   3    20678.38    21865.85    536.90 o 
   0   4   3     4906.03     5086.81    197.80 o 
   2   4   3      498.77      563.73     89.42 o 
   4   4   3    12691.48    13257.69    445.79 o 
   6   4   3     2884.83     3255.80    241.21 o 
   8   4   3      768.52      654.40    222.65 o 
  10   4   3     1439.32     1331.55    346.16 o 
 -11   5   3        4.83      121.35    123.51 o 
  -9   5   3     2231.63     2398.19    436.08 o 
  -7   5   3     8214.52     7480.03    652.23 o 
  -5   5   3     1337.24     1593.21    205.04 o 
  -3   5   3     8664.49     8932.39    276.18 o 
  -1   5   3     5145.91     4998.38    162.90 o 
   1   5   3     5889.13     5864.30    240.07 o 
   3   5   3    13186.32    13919.32    579.10 o 
   5   5   3     1345.54     1573.45    196.99 o 
   7   5   3      286.39      336.95    174.43 o 
   9   5   3     3660.36     3833.21    461.55 o 
  11   5   3      385.22      396.54    202.60 o 
 -10   6   3      891.59      552.55    219.40 o 
  -8   6   3      343.28      261.15    109.49 o 
  -6   6   3     1606.32     1395.07    215.86 o 
  -4   6   3     1803.73     1826.89    225.13 o 
  -2   6   3     3800.15     3593.80    196.88 o 
   0   6   3      405.29      257.60     79.10 o 
   2   6   3     1715.75     1818.36    172.93 o 
   4   6   3     1299.84     1427.36    192.29 o 
   6   6   3      637.64      782.78    230.77 o 
   8   6   3      100.87      139.22    125.14 o 
  10   6   3       59.90      153.85    145.72 o 
  -9   7   3      845.74      964.83    190.36 o 
  -7   7   3     2787.34     2619.54    294.08 o 
  -5   7   3     1045.06     1169.49    205.08 o 
  -3   7   3     6110.93     5377.14    462.09 o 
  -1   7   3     4467.12     4757.04    244.96 o 
   1   7   3     1520.08     1305.83    160.82 o 
   3   7   3     5565.52     5154.94    443.67 o 
   5   7   3     1793.73     1726.66    217.72 o 
   7   7   3      302.04      255.69    137.06 o 
   9   7   3     1546.20     1536.32    377.58 o 
 -10   8   3      616.53      767.08    211.27 o 
  -8   8   3      131.36      169.92     90.89 o 
  -6   8   3      164.78      246.78    105.69 o 
  -4   8   3     2049.28     2062.78    380.29 o 
  -2   8   3      387.05      283.85    107.77 o 
   0   8   3     1462.71     1193.27    162.99 o 
   2   8   3     1313.79     1232.38    167.09 o 
   4   8   3      282.77      241.50    107.41 o 
   6   8   3     1555.48     1277.92    309.32 o 
   8   8   3        0.10       87.22    131.10 o 
  -7   9   3     1059.70     1363.84    330.45 o 
  -5   9   3       69.36       51.88     65.47 o 
  -3   9   3     2123.67     2137.89    328.01 o 
  -1   9   3     2325.18     2835.38    308.95 o 
   1   9   3        6.24       42.45     76.44 o 
   3   9   3     1724.33     1411.05    227.79 o 
   5   9   3     1485.76     1400.35    326.66 o 
   7   9   3      139.57      331.53    150.06 o 
  -6  10   3       63.07      127.17     91.60 o 
  -4  10   3     1182.03     1357.20    233.19 o 
  -2  10   3      237.87      218.60     98.61 o 
   0  10   3      489.26      595.11    156.01 o 
   2  10   3      571.38      686.30    165.17 o 
  -5  11   3       10.13      108.49     80.76 o 
  -3  11   3      123.60      251.50    109.19 o 
  -1  11   3      369.99      425.53    131.33 o 
   1  11   3       90.95      277.21    104.55 o 
   3  11   3      168.82      337.49    149.51 o 
  -1 -11   4       19.91      157.64    145.72 o 
   1 -11   4      662.46      764.37    268.15 o 
   3 -11   4      135.30      149.51    128.39 o 
  -2 -10   4      920.03      670.11    221.02 o 
   0 -10   4      335.38      490.80    202.06 o 
   2 -10   4      465.48      467.50    200.44 o 
   4 -10   4     1113.97     1192.32    325.03 o 
  -1  -9   4      345.91      550.39    193.94 o 
   1  -9   4     1716.93     1526.02    320.70 o 
   3  -9   4      374.76      380.83    189.60 o 
   5  -9   4      120.63      156.56    122.97 o 
   7  -9   4      607.66      809.33    212.90 o 
  -2  -8   4     1584.57     1209.12    255.69 o 
   0  -8   4     1047.82     1612.70    312.57 o 
   2  -8   4      201.06      110.51    100.76 o 
   4  -8   4      481.63      432.83    175.52 o 
   6  -8   4       43.32       42.25     95.88 o 
   8  -8   4      223.82      244.32    135.97 o 
  -3  -7   4     2944.63     3339.16    326.12 o 
  -1  -7   4     2522.65     2697.76    310.95 o 
   1  -7   4     4662.97     4439.39    425.25 o 
   3  -7   4      930.95     1029.81    274.11 o 
   5  -7   4     2088.75     2082.37    384.08 o 
   7  -7   4     2228.36     3292.03    489.17 o 
   9  -7   4      153.97      180.39    109.43 o 
  -8  -6   4      981.96      919.84    257.86 o 
  -6  -6   4      568.92      640.31    192.85 o 
  -4  -6   4     2590.71     2587.25    275.74 o 
  -2  -6   4     1587.05     1409.59    162.95 o 
   0  -6   4       27.73       66.09     80.17 o 
   2  -6   4     1159.63     1055.81    254.61 o 
   4  -6   4     1880.96     2004.36    353.20 o 
   6  -6   4     1447.33     1732.96    364.58 o 
   8  -6   4       74.14       66.09     91.55 o 
  10  -6   4      118.25      300.11    106.72 o 
 -11  -5   4     1715.85     1715.63    356.99 o 
  -9  -5   4     1000.79     1293.08    317.99 o 
  -7  -5   4     1639.50     1779.55    308.78 o 
  -5  -5   4    11401.66    10802.43    573.68 o 
  -3  -5   4     3763.79     3787.73    216.57 o 
  -1  -5   4     4180.69     4170.67    233.97 o 
   1  -5   4    17021.02    16169.79    731.86 o 
   3  -5   4     1409.58     1150.07    257.86 o 
   5  -5   4      708.03      758.95    241.07 o 
   7  -5   4     4086.62     4386.30    468.59 o 
   9  -5   4     1255.87     1105.11    301.20 o 
  -8  -4   4     1203.55     1164.41    182.79 o 
  -6  -4   4      493.11     1067.19    239.44 o 
  -4  -4   4    13742.75    14608.93    393.74 o 
  -2  -4   4     3440.52     3402.84    258.13 o 
   0  -4   4     4062.73     3822.00    223.30 o 
   2  -4   4    12150.34    11565.71    615.39 o 
   4  -4   4     3062.30     3263.32    353.20 o 
   6  -4   4      935.38     1284.42    301.20 o 
   8  -4   4      764.22      858.63    263.28 o 
  10  -4   4      240.23      278.99    144.64 o 
 -11  -3   4     1356.02     1399.26    312.03 o 
  -9  -3   4     1577.48     1297.42    274.11 o 
  -7  -3   4     2663.18     2488.03    211.12 o 
  -5  -3   4     8381.71     7908.35    300.93 o 
  -3  -3   4      748.20      819.83    113.52 o 
  -1  -3   4     9434.88     9772.33    539.55 o 
   1  -3   4    23285.85    24198.07    821.79 o 
   3  -3   4     1917.48     2024.41    301.20 o 
   5  -3   4     2593.25     2468.07    352.12 o 
   7  -3   4     4619.26     4741.67    461.00 o 
   9  -3   4      432.47      543.89    207.48 o 
  11  -3   4      585.73      577.47    235.11 o 
 -12  -2   4      383.55      219.40    155.47 o 
 -10  -2   4     3374.92     3088.34    374.87 o 
  -8  -2   4     1673.91     1535.78    267.07 o 
  -6  -2   4     1393.50     1387.01    162.48 o 
  -4  -2   4    35001.88    34537.75   1354.64 o 
  -2  -2   4    12026.28    12884.35    363.88 o 
   0  -2   4     3281.93     3314.92    198.59 o 
   2  -2   4    31437.77    32752.91    971.30 o 
   4  -2   4     1691.96     1723.75    285.49 o 
   6  -2   4     9262.06     9553.77    606.18 o 
   8  -2   4     1078.19      853.21    243.77 o 
  10  -2   4       50.79       72.05    103.47 o 
 -13  -1   4      174.50      284.40    138.68 o 
 -11  -1   4      175.95      296.32    169.56 o 
  -9  -1   4      296.77      448.54    188.52 o 
  -7  -1   4     7012.26     6971.93    447.46 o 
  -5  -1   4     5836.89     6259.56    269.23 o 
  -3  -1   4     6158.58     6296.65    322.35 o 
  -1  -1   4    24516.01    23333.74    500.96 o 
   1  -1   4    14687.42    14763.49    605.64 o 
   3  -1   4     3143.76     3132.76    307.16 o 
   5  -1   4      785.45      755.70    212.90 o 
   7  -1   4     3164.16     2877.97    362.14 o 
   9  -1   4     1714.79     1487.51    229.43 o 
  11  -1   4      133.48      189.06    114.84 o 
 -12   0   4       27.05      121.35    125.68 o 
 -10   0   4     2756.59     2970.79    418.75 o 
  -8   0   4     1675.20     1999.49    313.66 o 
  -6   0   4     1860.32     1868.00    124.19 o 
  -4   0   4    44802.13    48599.15   1167.90 o 
  -2   0   4      357.21      340.90     55.74 o 
   0   0   4     3423.79     3399.52    197.24 o 
   2   0   4    12600.48    10661.58    537.39 o 
   4   0   4      798.41      824.50    208.02 o 
   6   0   4    11279.56    10899.32    468.32 o 
   8   0   4     1418.05     1451.93    216.93 o 
  10   0   4       25.35       91.55    123.51 o 
  12   0   4     1400.01     1419.85    366.74 o 
 -13   1   4      184.78      207.48    133.26 o 
 -11   1   4      208.14      341.28    191.23 o 
  -9   1   4      295.54      392.20    185.27 o 
  -7   1   4     6878.14     7169.66    487.55 o 
  -5   1   4     6087.86     6438.99    214.21 o 
  -3   1   4     6315.68     6276.28    200.31 o 
  -1   1   4    24295.68    25100.00    397.48 o 
   1   1   4    14806.35    14841.74    691.78 o 
   3   1   4     3538.92     3606.49    219.13 o 
   5   1   4      963.96     1081.84    164.33 o 
   7   1   4     3191.01     3315.64    256.15 o 
   9   1   4     1524.52     1599.16    352.66 o 
  11   1   4      143.36      342.37    179.85 o 
 -12   2   4      356.00      475.63    205.31 o 
 -10   2   4     3450.02     3352.16    414.42 o 
  -8   2   4     1991.98     1523.86    310.41 o 
  -6   2   4     1209.58     1328.49    150.89 o 
  -4   2   4    34508.33    35632.22    532.61 o 
  -2   2   4    12209.79    13402.98    309.36 o 
   0   2   4     3573.94     3649.22    118.19 o 
   2   2   4    30015.20    30063.24   1144.38 o 
   4   2   4     1744.42     1875.30    191.37 o 
   6   2   4     9500.13     9993.18    423.46 o 
   8   2   4      857.52     1123.53    285.49 o 
  10   2   4       81.53       98.05    118.64 o 
 -11   3   4     1277.82     1164.70    322.32 o 
  -9   3   4     1630.85     1766.55    357.53 o 
  -7   3   4     2368.13     2001.79    188.70 o 
  -5   3   4     7962.70     7632.95    307.37 o 
  -3   3   4      502.73      516.85     84.63 o 
  -1   3   4     9457.95     9815.85    190.60 o 
   1   3   4    24295.09    24619.40    567.97 o 
   3   3   4     1937.07     2014.15    177.85 o 
   5   3   4     2405.53     2363.01    214.87 o 
   7   3   4     5084.55     5254.27    400.06 o 
   9   3   4      404.51      430.13    188.52 o 
  11   3   4      645.74      603.48    219.94 o 
 -12   4   4       18.79       42.80     82.88 o 
 -10   4   4     2969.81     2705.35    450.71 o 
  -8   4   4     1279.04     1268.54    199.89 o 
  -6   4   4      451.90      734.44    144.67 o 
  -4   4   4    13102.97    13126.17    354.38 o 
  -2   4   4     3857.92     3684.90    181.08 o 
   0   4   4     4078.28     3587.43    167.69 o 
   2   4   4    12401.11    13173.88    869.73 o 
   4   4   4     3292.85     3649.24    245.95 o 
   6   4   4      970.88     1083.75    181.76 o 
   8   4   4      822.04      872.71    264.36 o 
  10   4   4      289.13      436.08    186.35 o 
 -11   5   4     1597.33     1397.09    340.20 o 
  -9   5   4     1100.93     1284.42    339.66 o 
  -7   5   4     1567.58     1752.06    227.34 o 
  -5   5   4    12240.87    10809.89    345.53 o 
  -3   5   4     3813.41     4146.79    297.62 o 
  -1   5   4     3678.89     3890.85    151.84 o 
   1   5   4    17004.27    17085.85    415.55 o 
   3   5   4     1478.87     1879.47    203.40 o 
   5   5   4      658.95      768.45    153.03 o 
   7   5   4     4143.97     4286.09    458.29 o 
   9   5   4     1216.03      950.18    283.86 o 
 -10   6   4      438.45      280.07    174.43 o 
  -8   6   4      977.64      891.58    182.54 o 
  -6   6   4      451.73      382.83    124.10 o 
  -4   6   4     2758.41     2693.26    251.08 o 
  -2   6   4     1676.88     1486.93    146.81 o 
   0   6   4       12.96       31.22     41.37 o 
   2   6   4     1257.98     1281.88    151.82 o 
   4   6   4     1949.40     2073.20    227.73 o 
   6   6   4     1363.94     1341.17    203.84 o 
   8   6   4       73.37        0.00    102.93 o 
  10   6   4      150.60      193.94    169.56 o 
  -9   7   4      514.16      646.84    147.89 o 
  -7   7   4      648.74      701.65    163.97 o 
  -5   7   4     6833.76     6097.95    383.20 o 
  -3   7   4     3082.05     3400.34    281.13 o 
  -1   7   4     2197.30     2419.80    266.94 o 
   1   7   4     4726.44     4439.24    243.54 o 
   3   7   4      877.33      937.37    166.51 o 
   5   7   4     2175.80     1899.65    237.47 o 
   7   7   4     2434.21     2262.76    406.83 o 
   9   7   4      145.75      239.44    173.35 o 
  -8   8   4      406.75      470.49    132.53 o 
  -6   8   4     1407.43     1565.26    249.45 o 
  -4   8   4     1352.45     1284.15    296.05 o 
  -2   8   4     1431.63     1425.90    232.19 o 
   0   8   4     1023.79     1076.87    277.90 o 
   2   8   4      197.17      239.56    118.91 o 
   4   8   4      502.81      406.58    126.12 o 
   6   8   4       44.33       59.59    119.72 o 
   8   8   4      203.81      402.50    171.73 o 
  -7   9   4       48.66      147.84     81.01 o 
  -5   9   4     1479.33     1501.24    247.53 o 
  -3   9   4      705.46      936.14    189.06 o 
  -1   9   4      399.76      491.67    150.74 o 
   1   9   4     1797.28     1876.29    263.12 o 
   3   9   4      339.63      414.96    192.31 o 
  -6  10   4      868.94      857.85    192.44 o 
  -4  10   4      213.97      262.41    106.72 o 
  -2  10   4      798.80      656.51    163.87 o 
   0  10   4      345.78      412.69    129.26 o 
   2  10   4      509.03      558.07    156.49 o 
   4  10   4     1053.18     1437.18    314.74 o 
  -3  11   4       66.78      217.08     79.44 o 
  -1  11   4       15.22      213.37     96.54 o 
   1  11   4      655.59      799.97    179.45 o 
   3  11   4      143.27      381.91    148.43 o 
  -1 -11   5      466.33      649.52    223.19 o 
   1 -11   5       12.27       74.76    111.05 o 
   0 -10   5       17.31       94.80    111.59 o 
   2 -10   5      649.71      856.46    281.15 o 
   4 -10   5      274.24      443.13    205.85 o 
  -1  -9   5     1876.56     1896.56    337.49 o 
   1  -9   5       63.75       41.17     91.01 o 
   3  -9   5      921.71      865.13    266.53 o 
   5  -9   5      950.26     1549.32    365.66 o 
  -2  -8   5      116.19      152.76    124.05 o 
   0  -8   5       55.88      117.55    116.47 o 
   2  -8   5      885.52      775.74    247.57 o 
   4  -8   5      451.54      568.26    203.14 o 
   6  -8   5       41.33      138.68     97.51 o 
  -3  -7   5     3532.18     3386.29    342.37 o 
  -1  -7   5     5037.58     5196.17    447.46 o 
   1  -7   5      416.09      339.66    176.06 o 
   3  -7   5     1449.80     1523.86    332.62 o 
   5  -7   5     2489.25     2819.11    453.96 o 
   7  -7   5      320.31      341.28    154.93 o 
  -8  -6   5      507.16      501.63    196.64 o 
  -6  -6   5     4107.97     4144.70    396.54 o 
  -4  -6   5     2905.45     2442.61    289.28 o 
  -2  -6   5     3466.66     3133.30    223.00 o 
   0  -6   5     1824.83     2170.13    326.12 o 
   2  -6   5     2075.05     1870.56    336.41 o 
   4  -6   5     2964.08     2680.43    416.58 o 
   6  -6   5       74.40       95.88    125.14 o 
   8  -6   5      560.19      702.07    234.02 o 
 -11  -5   5      332.94      275.74    138.68 o 
  -9  -5   5     1431.48     1389.51    329.37 o 
  -7  -5   5     3008.20     2666.89    374.87 o 
  -5  -5   5     1369.28     1679.87    287.11 o 
  -3  -5   5     5240.08     5543.04    339.39 o 
  -1  -5   5     8419.08     8637.74    362.09 o 
   1  -5   5     2559.03     2763.31    319.07 o 
   3  -5   5     4623.44     4171.24    422.54 o 
   5  -5   5     3558.52     3432.88    409.54 o 
   7  -5   5     1724.20     1413.35    334.24 o 
   9  -5   5     1358.56     1574.24    355.37 o 
 -12  -4   5      988.23     1174.45    276.82 o 
 -10  -4   5      541.87      562.31    231.31 o 
  -8  -4   5      569.39      758.41    247.02 o 
  -6  -4   5     3809.20     4478.94    405.75 o 
  -4  -4   5     1046.96     1068.04    196.64 o 
  -2  -4   5     7982.06     8008.05    441.50 o 
   0  -4   5     8051.32     7780.73    346.05 o 
   2  -4   5     1957.98     2350.52    341.83 o 
   4  -4   5     8218.31     8214.64    588.31 o 
   6  -4   5      105.92      132.72    127.85 o 
   8  -4   5       68.48        2.17    106.72 o 
  10  -4   5      854.87      842.37    253.52 o 
 -11  -3   5      128.97      204.23    135.97 o 
  -9  -3   5     1686.95     1960.48    362.95 o 
  -7  -3   5     5161.09     4545.57    425.79 o 
  -5  -3   5      973.40     1017.31    124.60 o 
  -3  -3   5     6949.20     7140.49    299.80 o 
  -1  -3   5    16454.90    16503.28    892.21 o 
   1  -3   5     5967.37     5965.96    439.88 o 
   3  -3   5     3349.65     2975.12    341.28 o 
   5  -3   5     6645.23     6321.33    518.97 o 
   7  -3   5     3739.14     3363.54    404.66 o 
   9  -3   5      789.17      957.22    274.11 o 
  11  -3   5      547.55      778.99    262.73 o 
  -8  -2   5     1242.40     1176.43    177.62 o 
  -6  -2   5    11162.97    11859.31    488.63 o 
  -4  -2   5      448.89      511.09     70.12 o 
  -2  -2   5    30538.56    30167.44    626.27 o 
   0  -2   5    10330.61     9824.45    374.94 o 
   2  -2   5     2744.73     2351.06    283.32 o 
   4  -2   5    20542.93    21627.61    910.09 o 
   6  -2   5     1803.32     1393.30    304.45 o 
   8  -2   5      278.70      813.12    259.48 o 
  10  -2   5     2505.50     2606.21    459.92 o 
 -11  -1   5      123.48      273.03    171.18 o 
  -9  -1   5     2354.41     1967.53    314.20 o 
  -7  -1   5      977.22      955.80    153.87 o 
  -5  -1   5      523.87      530.53     74.07 o 
  -3  -1   5     5812.25     5654.62    238.81 o 
  -1  -1   5     7293.93     7018.97    304.86 o 
   1  -1   5    15840.10    15963.94    691.78 o 
   3  -1   5     1576.86     1608.37    283.86 o 
   5  -1   5     5528.64     4985.45    448.00 o 
   7  -1   5     2853.23     2401.62    264.91 o 
   9  -1   5      127.89      245.16    102.40 o 
  11  -1   5      137.19       67.71    112.68 o 
 -12   0   5     1614.75     1635.45    354.28 o 
 -10   0   5       84.93      107.80    129.47 o 
  -8   0   5     1640.80     2162.54    314.74 o 
  -6   0   5    20203.37    21062.48    749.92 o 
  -4   0   5      955.63      817.17     90.65 o 
  -2   0   5    15859.84    16481.36    656.83 o 
   0   0   5     6586.80     6044.87    368.10 o 
   2   0   5      224.80      345.62    146.81 o 
   4   0   5    29815.89    25176.42    958.30 o 
   6   0   5      936.84      981.21    196.92 o 
   8   0   5       36.03       48.48     75.73 o 
  10   0   5     3336.84     3563.43    515.72 o 
 -13   1   5       31.14      140.31    122.97 o 
 -11   1   5      136.03      169.02    166.31 o 
  -9   1   5     2372.47     2341.31    367.83 o 
  -7   1   5     1000.06      928.55    160.25 o 
  -5   1   5      442.53      428.15     77.54 o 
  -3   1   5     5903.18     5714.42    206.34 o 
  -1   1   5     7376.19     6997.20    280.10 o 
   1   1   5    15262.38    14071.71    652.77 o 
   3   1   5     1617.25     1345.86    191.23 o 
   5   1   5     5598.45     5433.29    313.06 o 
   7   1   5     2716.34     2734.57    270.90 o 
   9   1   5      151.81      203.69    142.47 o 
  11   1   5      133.71      271.94    185.81 o 
 -12   2   5     1716.76     2065.04    407.91 o 
 -10   2   5      761.36      598.06    242.15 o 
  -8   2   5     1144.28     1053.64    270.86 o 
  -6   2   5    10702.04    10811.50    321.03 o 
  -4   2   5      551.54      560.72     89.58 o 
  -2   2   5    31242.21    32723.24    947.39 o 
   0   2   5    10284.10     9837.66    438.35 o 
   2   2   5     2928.31     2824.63    186.50 o 
   4   2   5    20494.11    21420.23   1063.40 o 
   6   2   5     2053.70     2134.44    406.56 o 
   8   2   5      324.38      314.99    113.96 o 
  10   2   5     2378.62     2186.92    418.75 o 
 -11   3   5      149.30       55.80    134.89 o 
  -9   3   5     1690.39     2133.29    384.08 o 
  -7   3   5     5270.23     4553.58    226.72 o 
  -5   3   5      826.81      807.04    116.06 o 
  -3   3   5     6948.44     7162.02    258.27 o 
  -1   3   5    16667.24    15877.35    381.72 o 
   1   3   5     5603.94     5681.51    210.48 o 
   3   3   5     3186.38     3330.31    390.85 o 
   5   3   5     6304.52     6490.79    345.77 o 
   7   3   5     3289.58     3283.38    287.54 o 
   9   3   5      896.64     1078.56    290.36 o 
  11   3   5      587.53      843.46    262.73 o 
 -12   4   5      956.15     1199.37    306.61 o 
 -10   4   5      505.78      682.57    259.48 o 
  -8   4   5      629.84      692.93    228.06 o 
  -6   4   5     4359.85     4506.74    230.64 o 
  -4   4   5      998.67      934.34    124.40 o 
  -2   4   5     7603.44     7074.91    264.64 o 
   0   4   5     8088.44     8179.71    250.84 o 
   2   4   5     1902.73     2039.01    179.72 o 
   4   4   5     7981.86     8071.13    376.29 o 
   6   4   5       59.60       27.94     72.01 o 
   8   4   5       81.73      104.01    109.97 o 
  10   4   5      795.96      844.54    274.65 o 
 -11   5   5      305.82      237.81    152.76 o 
  -9   5   5     1205.90     1343.47    224.32 o 
  -7   5   5     2894.84     2432.73    195.78 o 
  -5   5   5     1205.68     1341.44    155.50 o 
  -3   5   5     5066.16     5017.22    233.52 o 
  -1   5   5     8833.00     8683.56    297.91 o 
   1   5   5     2324.49     2441.46    166.06 o 
   3   5   5     4493.64     3934.81    536.84 o 
   5   5   5     4112.17     4179.54    290.93 o 
   7   5   5     1719.90     1630.03    340.20 o 
   9   5   5     1474.87     1466.98    334.78 o 
 -10   6   5      166.07      147.89    124.60 o 
  -8   6   5      538.78      654.88    157.54 o 
  -6   6   5     3905.57     3902.46    301.73 o 
  -4   6   5     2995.53     2776.88    280.98 o 
  -2   6   5     3368.06     2909.72    261.14 o 
   0   6   5     1937.59     2018.10    240.35 o 
   2   6   5     1984.22     1943.51    243.74 o 
   4   6   5     2991.08     3100.65    252.36 o 
   6   6   5       77.53      133.93     89.21 o 
   8   6   5      576.46      684.73    234.02 o 
  -9   7   5      350.40      475.89    128.89 o 
  -7   7   5     3377.02     2786.97    304.68 o 
  -5   7   5     1264.50     1835.72    258.59 o 
  -3   7   5     3327.77     3196.16    292.27 o 
  -1   7   5     4929.85     4445.17    324.63 o 
   1   7   5      298.33      284.59    115.84 o 
   3   7   5     1487.87     1714.00    330.45 o 
   5   7   5     2250.81     2475.66    377.58 o 
   7   7   5      306.54      374.33    183.64 o 
  -8   8   5      746.48      900.33    182.44 o 
  -6   8   5      500.06      873.77    187.53 o 
  -4   8   5      744.01      589.43    155.76 o 
  -2   8   5      118.79       95.12     93.27 o 
   0   8   5       50.48       82.97     81.55 o 
   2   8   5      973.43     1108.41    212.05 o 
   4   8   5      450.38      583.97    219.94 o 
  -7   9   5     1075.27      911.80    186.67 o 
  -5   9   5       87.07      134.40     75.26 o 
  -3   9   5     1158.86     1464.93    247.20 o 
  -1   9   5     1918.53     2111.04    290.71 o 
   1   9   5       84.07      150.12     87.91 o 
   3   9   5      830.26     1008.68    281.69 o 
  -6  10   5       98.83      173.47     69.06 o 
  -4  10   5      712.64      799.25    177.88 o 
  -2  10   5      789.09      868.88    191.87 o 
   0  10   5       28.31      109.13     86.07 o 
   2  10   5      593.83      721.24    166.99 o 
   4  10   5      282.79      380.83    146.81 o 
  -3  11   5      112.71      210.91     76.78 o 
  -1  11   5      463.95      795.35    169.04 o 
   1  11   5       20.36      134.26     69.42 o 
   0 -10   6      741.20     1087.77    291.45 o 
   2 -10   6      148.45      375.41    177.14 o 
  -1  -9   6      148.18      140.31    124.60 o 
   1  -9   6     1120.90     1235.66    308.78 o 
   3  -9   6      236.48      450.17    195.02 o 
   5  -9   6      150.51      120.80    119.72 o 
  -2  -8   6      638.76      601.31    211.27 o 
   0  -8   6     1142.35     1278.46    301.74 o 
   2  -8   6      758.99     1240.54    305.53 o 
   4  -8   6      824.07      905.21    262.19 o 
   6  -8   6      171.36      159.81     92.09 o 
  -3  -7   6     2864.79     3612.19    368.91 o 
  -1  -7   6     1026.05     1084.52    264.90 o 
   1  -7   6     2936.34     2681.51    399.79 o 
   3  -7   6     1813.87     1596.99    350.49 o 
   5  -7   6      308.71      494.59    211.27 o 
   7  -7   6      952.99     1181.49    290.36 o 
 -10  -6   6      316.35      431.21    158.72 o 
  -8  -6   6     1302.23     1386.26    319.07 o 
  -6  -6   6     1412.08     1190.16    275.19 o 
  -4  -6   6     2921.40     2696.68    319.07 o 
  -2  -6   6      444.30      586.71    132.77 o 
   0  -6   6      840.38     1157.65    271.40 o 
   2  -6   6     2064.48     2125.17    374.87 o 
   4  -6   6      304.49      375.41    182.56 o 
   6  -6   6      102.42      148.43    121.35 o 
   8  -6   6      160.05      218.85    130.55 o 
 -11  -5   6      782.87      888.42    253.52 o 
  -9  -5   6     2062.95     2139.79    389.50 o 
  -7  -5   6      371.80      362.95    169.56 o 
  -5  -5   6     8238.80     8147.46    558.51 o 
  -3  -5   6     5018.58     4804.73    357.26 o 
  -1  -5   6     2455.47     2700.07    315.01 o 
   1  -5   6     5090.91     4973.53    450.17 o 
   3  -5   6     1439.78     1409.01    317.45 o 
   5  -5   6     3141.80     2932.33    444.75 o 
   7  -5   6     2301.78     2971.33    468.59 o 
   9  -5   6      388.78      561.76    178.77 o 
 -12  -4   6       29.07        9.75     70.97 o 
 -10  -4   6     1570.76     1552.57    358.62 o 
  -8  -4   6     1214.23     1532.52    329.37 o 
  -6  -4   6      976.05      853.21    246.48 o 
  -4  -4   6     8359.29     8554.99    452.34 o 
  -2  -4   6     2752.44     2795.82    216.40 o 
   0  -4   6      200.27      188.04     86.30 o 
   2  -4   6    10995.68    12392.38    710.74 o 
   4  -4   6     2160.94     1998.95    360.24 o 
   6  -4   6     2267.08     2044.45    388.95 o 
   8  -4   6     1844.24     1710.75    377.04 o 
  10  -4   6      213.98      346.16    140.85 o 
 -11  -3   6      550.49      585.06    213.44 o 
  -9  -3   6     1073.78      824.50    260.57 o 
  -7  -3   6     2638.44     2346.73    368.91 o 
  -5  -3   6     2463.58     2682.60    359.16 o 
  -3  -3   6     8766.54     8251.23    351.65 o 
  -1  -3   6     6228.61     6488.29    327.80 o 
   1  -3   6     4176.46     3894.42    383.00 o 
   3  -3   6     1007.91     1061.77    267.61 o 
   5  -3   6     3224.62     2969.17    423.08 o 
   7  -3   6     2637.41     2369.48    407.91 o 
   9  -3   6      243.02      365.66    160.35 o 
 -12  -2   6       87.87       52.55     75.84 o 
 -10  -2   6     1602.40     1037.93    295.24 o 
  -8  -2   6     3430.93     2914.99    417.12 o 
  -6  -2   6      369.15      445.29    185.81 o 
  -4  -2   6    12389.06    11645.34    481.59 o 
  -2  -2   6     6467.37     5708.15    295.80 o 
   0  -2   6     1834.83     1796.07    207.21 o 
   2  -2   6    20148.82    19388.69    858.63 o 
   4  -2   6     1102.07      969.14    251.90 o 
   6  -2   6     1890.37     1925.27    365.12 o 
   8  -2   6     4129.28     3571.56    481.59 o 
  10  -2   6        3.97       83.42    107.26 o 
 -11  -1   6      229.20      343.45    163.06 o 
  -9  -1   6     2062.47     1746.50    345.62 o 
  -7  -1   6     1568.52     1504.00    183.77 o 
  -5  -1   6      232.83      366.24     71.11 o 
  -3  -1   6     3998.30     4136.22    149.39 o 
  -1  -1   6    15296.82    14346.72    531.16 o 
   1  -1   6     1598.81     1617.03    285.49 o 
   3  -1   6      375.93      331.53    159.27 o 
   5  -1   6     4205.32     3620.31    404.66 o 
   7  -1   6     1757.23     1692.65    242.64 o 
   9  -1   6      440.11      479.48    143.82 o 
 -12   0   6       82.80      178.23    127.85 o 
 -10   0   6     1893.89     1808.51    325.84 o 
  -8   0   6     3516.18     4192.42    282.28 o 
  -6   0   6       16.91       63.72     55.73 o 
  -4   0   6    35971.42    38677.28   1435.66 o 
  -2   0   6     3260.20     2829.33    189.47 o 
   0   0   6      418.68      344.46     98.61 o 
   2   0   6    37250.54    32802.21   1112.15 o 
   4   0   6      915.28      923.63    256.78 o 
   6   0   6     1982.20     1679.26    225.82 o 
   8   0   6     3277.07     3090.69    311.22 o 
  10   0   6       68.15       94.26    121.89 o 
 -11   1   6      230.23      360.04    129.25 o 
  -9   1   6     2030.34     1716.88    235.56 o 
  -7   1   6     1450.41     1178.08    178.76 o 
  -5   1   6      173.03      244.41     64.76 o 
  -3   1   6     4205.02     4428.92    194.38 o 
  -1   1   6    15282.70    15080.32    359.03 o 
   1   1   6     1396.18     1341.30    268.69 o 
   3   1   6      396.13      409.39    100.83 o 
   5   1   6     4127.16     3513.38    261.43 o 
   7   1   6     1805.51     1641.52    235.55 o 
   9   1   6      397.53      444.21    183.10 o 
 -12   2   6       77.94      136.51     83.97 o 
 -10   2   6     1670.60     1712.17    485.92 o 
  -8   2   6     3702.75     4043.39    294.57 o 
  -6   2   6      374.91      353.14     79.41 o 
  -4   2   6    12614.73    12743.05    351.62 o 
  -2   2   6     6583.13     6219.17    257.34 o 
   0   2   6     1682.67     1716.34    117.36 o 
   2   2   6    18871.01    19387.95    975.10 o 
   4   2   6     1171.82     1268.42    181.31 o 
   6   2   6     1947.46     2209.10    250.58 o 
   8   2   6     4063.72     3898.28    310.34 o 
  10   2   6       12.19       96.43    120.80 o 
 -11   3   6      538.29      583.68    153.57 o 
  -9   3   6     1059.36      920.17    187.82 o 
  -7   3   6     2557.14     2518.76    187.51 o 
  -5   3   6     2208.18     2133.65    168.81 o 
  -3   3   6     9001.81     9281.84    311.59 o 
  -1   3   6     6074.56     6449.10    259.70 o 
   1   3   6     4173.43     4034.34    351.58 o 
   3   3   6     1060.39     1112.84    163.12 o 
   5   3   6     3214.58     3081.85    251.51 o 
   7   3   6     2720.35     2730.00    289.34 o 
   9   3   6      193.96      254.07    157.64 o 
 -12   4   6       29.03      132.66     73.71 o 
 -10   4   6     1469.49     1417.64    232.31 o 
  -8   4   6     1154.16     1302.91    213.84 o 
  -6   4   6      983.81      856.48    130.96 o 
  -4   4   6     8105.60     7783.70    300.33 o 
  -2   4   6     2484.43     2648.85    179.62 o 
   0   4   6      199.01      207.19     92.23 o 
   2   4   6    11388.79    10403.18    651.15 o 
   4   4   6     2343.81     2604.75    235.11 o 
   6   4   6     2219.69     2150.20    249.88 o 
   8   4   6     1850.51     1618.66    354.28 o 
  10   4   6      252.14      417.67    177.68 o 
 -11   5   6      822.49      821.48    169.51 o 
  -9   5   6     2196.82     2355.31    368.91 o 
  -7   5   6      327.20      165.11     71.78 o 
  -5   5   6     7952.72     8527.96    330.09 o 
  -3   5   6     5093.38     4821.72    240.01 o 
  -1   5   6     2133.64     2270.91    176.96 o 
   1   5   6     5157.25     5204.73    333.40 o 
   3   5   6     1209.75     1063.94    271.40 o 
   5   5   6     2847.33     2373.21    256.40 o 
   7   5   6     2262.45     2273.06    378.66 o 
   9   5   6      354.49      593.18    205.85 o 
 -10   6   6      284.36      456.13    176.06 o 
  -8   6   6     1279.26     1620.66    239.77 o 
  -6   6   6     1287.00     1151.45    209.82 o 
  -4   6   6     2820.97     2338.41    271.75 o 
  -2   6   6      446.47      415.57    128.51 o 
   0   6   6      807.51      917.25    180.32 o 
   2   6   6     2203.43     1914.44    348.87 o 
   4   6   6      337.49      330.45    183.64 o 
   6   6   6       94.22      307.70    173.89 o 
  -9   7   6     1609.43     1997.86    406.83 o 
  -7   7   6      140.17      151.97     85.26 o 
  -5   7   6     1710.44     1894.25    269.10 o 
  -3   7   6     2858.21     2942.99    310.01 o 
  -1   7   6      897.95     1169.63    211.83 o 
   1   7   6     2953.65     2645.04    296.84 o 
   3   7   6     1979.68     2254.64    383.54 o 
   5   7   6      283.98      353.20    191.23 o 
  -8   8   6      160.07      409.54    121.62 o 
  -6   8   6     1356.53     1386.10    238.95 o 
  -4   8   6      990.29      847.44    191.65 o 
  -2   8   6      606.36      574.57    157.25 o 
   0   8   6     1079.05     1151.48    218.02 o 
   2   8   6      791.62      991.35    291.45 o 
   4   8   6      725.53      806.62    249.19 o 
  -7   9   6      185.10      118.34     85.59 o 
  -5   9   6      817.55      960.15    191.50 o 
  -3   9   6     1713.63     1662.94    259.35 o 
  -1   9   6      113.06      199.15     97.97 o 
   1   9   6      998.60     1072.88    203.96 o 
   3   9   6      235.31      217.23    139.22 o 
   5   9   6      126.26      211.81     88.30 o 
  -4  10   6      323.67      355.44    109.60 o 
  -2  10   6       18.90       49.73     52.65 o 
   0  10   6      853.17     1025.76    191.67 o 
   2  10   6      177.49      336.41    127.85 o 
   0 -10   7       82.22      250.82    132.72 o 
   2 -10   7      479.18      604.56    221.02 o 
  -1  -9   7     2199.85     2385.73    399.79 o 
   1  -9   7       68.57      242.69    172.27 o 
   3  -9   7       78.30      150.60    131.10 o 
  -2  -8   7     1844.11     2286.06    375.41 o 
   0  -8   7      486.08      490.26    185.81 o 
   2  -8   7      315.39      355.91    178.77 o 
   4  -8   7      120.60      424.17    188.52 o 
   6  -8   7       22.78        0.00     59.59 o 
  -1  -7   7     4403.30     4497.36    453.42 o 
   1  -7   7      570.88      697.73    231.31 o 
   3  -7   7     1994.50     1979.99    393.83 o 
   5  -7   7     1454.63     1334.26    323.41 o 
   7  -7   7       74.82       47.67     62.84 o 
 -10  -6   7      240.16      150.06     98.05 o 
  -8  -6   7      387.72      570.43    234.56 o 
  -6  -6   7      679.28     1243.79    300.65 o 
  -4  -6   7     1263.44     1027.10    262.73 o 
  -2  -6   7      971.81     1142.99    185.79 o 
   0  -6   7     1463.68     1541.73    312.03 o 
   2  -6   7     3015.44     2816.94    431.75 o 
   4  -6   7      476.82      278.44    142.47 o 
   6  -6   7      265.53      359.16    146.26 o 
   8  -6   7      210.86      513.01    146.26 o 
 -11  -5   7      803.31     1059.06    258.40 o 
  -9  -5   7      264.66      201.52    146.26 o 
  -7  -5   7     3662.20     3207.52    399.79 o 
  -5  -5   7     1693.64     1820.18    333.16 o 
  -3  -5   7     2537.85     3132.28    424.44 o 
  -1  -5   7     6526.30     5572.45    332.59 o 
   1  -5   7      775.35     1057.44    265.44 o 
   3  -5   7      373.71      587.22    205.31 o 
   5  -5   7     3898.79     3985.97    472.92 o 
   7  -5   7      759.12      751.91    245.40 o 
 -10  -4   7      768.35      984.85    292.53 o 
  -8  -4   7      544.25      817.45    261.11 o 
  -6  -4   7     3241.75     2564.50    385.70 o 
  -4  -4   7     1599.02     1238.33    317.18 o 
  -2  -4   7     2421.27     2600.21    234.13 o 
   0  -4   7     7474.13     7331.45    382.74 o 
   2  -4   7     2066.71     2345.65    379.75 o 
   4  -4   7     1948.17     2134.38    391.12 o 
   6  -4   7     2253.94     1929.06    393.83 o 
   8  -4   7      218.73      303.90    159.27 o 
 -11  -3   7      561.74      510.84    192.85 o 
  -9  -3   7      302.97      406.29    193.39 o 
  -7  -3   7     1468.27     1498.40    327.20 o 
  -5  -3   7      718.30      548.22    198.81 o 
  -3  -3   7     3051.56     3020.39    233.08 o 
  -1  -3   7     9811.80     9778.26    430.16 o 
   1  -3   7     1963.70     2124.62    348.87 o 
   3  -3   7     4043.15     3014.13    422.54 o 
   5  -3   7     3411.43     3385.21    422.54 o 
   7  -3   7     1138.75      998.93    289.28 o 
   9  -3   7      283.80      223.19    141.39 o 
 -12  -2   7      663.34      485.92    184.73 o 
 -10  -2   7      557.69      594.27    226.98 o 
  -8  -2   7      365.01      398.16    199.89 o 
  -6  -2   7     7036.74     6787.75    539.01 o 
  -4  -2   7     1321.72     1165.62    170.10 o 
  -2  -2   7     1847.61     1788.19    212.99 o 
   0  -2   7    16051.71    15182.92    543.52 o 
   2  -2   7      829.58      776.83    225.36 o 
   4  -2   7     5292.85     5019.57    489.17 o 
   6  -2   7     3143.61     2663.64    430.13 o 
   8  -2   7        4.40       56.88    109.43 o 
  10  -2   7     1790.48     2330.48    433.38 o 
 -11  -1   7      113.10      186.89    112.68 o 
  -9  -1   7     1176.33     1097.52    297.40 o 
  -7  -1   7     1143.13      898.71    275.74 o 
  -5  -1   7      258.64      483.99    112.94 o 
  -3  -1   7     6676.92     5951.11    319.24 o 
  -1  -1   7     7859.97     7570.35    375.51 o 
   1  -1   7       99.40      103.47     99.68 o 
   3  -1   7     4379.29     3920.43    425.25 o 
   5  -1   7     3874.98     3928.01    445.84 o 
   7  -1   7      706.25      929.76    192.79 o 
   9  -1   7      200.15      179.75     96.18 o 
 -12   0   7      861.05      784.95    262.73 o 
 -10   0   7      842.58      936.09    261.65 o 
  -8   0   7      106.23       35.75     84.51 o 
  -6   0   7     7738.95     7259.58    546.60 o 
  -4   0   7      296.09      250.54     61.26 o 
  -2   0   7     3073.30     3285.77    161.88 o 
   0   0   7    19848.92    18739.21   1238.64 o 
   2   0   7      153.54      163.60    124.05 o 
   4   0   7     8217.20     8611.18    637.06 o 
   6   0   7     4187.54     3618.11    291.61 o 
   8   0   7       64.09       97.83     77.66 o 
  10   0   7     1751.67     1860.27    399.25 o 
 -11   1   7      133.39      224.81    140.31 o 
  -9   1   7     1292.49     1273.04    308.24 o 
  -7   1   7     1232.93      926.83    166.98 o 
  -5   1   7      283.71      609.64    100.77 o 
  -3   1   7     6649.78     7024.07    256.26 o 
  -1   1   7     7761.31     7395.09    486.59 o 
   1   1   7       99.92      110.51    108.34 o 
   3   1   7     4148.85     4108.59    266.05 o 
   5   1   7     3974.09     3869.30    293.88 o 
   7   1   7      647.12      799.34    178.03 o 
   9   1   7      186.19      251.36    152.22 o 
 -12   2   7      605.12      455.04    197.73 o 
 -10   2   7      511.79      690.59    165.56 o 
  -8   2   7      358.45      347.42    118.46 o 
  -6   2   7     7036.28     7418.96    289.02 o 
  -4   2   7     1403.28     1291.52    143.08 o 
  -2   2   7     1907.01     1863.81    154.20 o 
   0   2   7    15628.21    15966.19    572.33 o 
   2   2   7      942.58     1089.55    152.12 o 
   4   2   7     5539.02     6027.67    338.99 o 
   6   2   7     3356.44     3228.60    287.12 o 
   8   2   7       13.74       53.56     92.80 o 
  10   2   7     1703.17     1874.89    394.37 o 
 -11   3   7      652.59      710.00    174.31 o 
  -9   3   7      334.15      309.70    124.48 o 
  -7   3   7     1285.72     1417.72    164.09 o 
  -5   3   7      896.29      862.28    128.80 o 
  -3   3   7     3184.65     3500.93    204.77 o 
  -1   3   7     9856.28     9903.82    340.74 o 
   1   3   7     1708.81     1639.24    323.41 o 
   3   3   7     3876.60     3637.11    413.33 o 
   5   3   7     3589.49     3719.99    287.68 o 
   7   3   7     1089.64     1181.16    215.16 o 
   9   3   7      270.81      347.78    160.89 o 
 -10   4   7      769.94      958.54    194.72 o 
  -8   4   7      534.98      668.93    161.20 o 
  -6   4   7     3231.44     3055.92    209.04 o 
  -4   4   7     1730.37     1488.53    170.10 o 
  -2   4   7     2343.45     2382.91    196.02 o 
   0   4   7     7334.72     7024.16    452.34 o 
   2   4   7     2294.14     2314.77    381.37 o 
   4   4   7     1748.05     1905.23    367.29 o 
   6   4   7     2157.27     1752.46    364.58 o 
 -11   5   7      804.95     1120.08    199.42 o 
  -9   5   7      184.62      183.22     99.67 o 
  -7   5   7     3623.52     3323.16    228.98 o 
  -5   5   7     1760.17     2227.58    284.35 o 
  -3   5   7     2327.44     2821.11    208.93 o 
  -1   5   7     6999.77     6598.13    334.79 o 
   1   5   7      854.98     1039.61    191.83 o 
   3   5   7      418.44      358.62    177.68 o 
   5   5   7     3735.70     3547.72    429.04 o 
   7   5   7      663.10      666.86    246.48 o 
 -10   6   7      240.82      314.74    152.22 o 
  -8   6   7      452.33      610.80    155.71 o 
  -6   6   7      707.92     1084.44    209.15 o 
  -4   6   7     1293.40     1030.84    197.13 o 
  -2   6   7      977.54      926.39    186.83 o 
   0   6   7     1537.68     1984.12    262.75 o 
   2   6   7     2873.27     2734.60    426.33 o 
   4   6   7      475.26      394.37    198.81 o 
   6   6   7      215.71      179.31    142.47 o 
  -9   7   7       31.39      112.14     94.26 o 
  -7   7   7     3010.84     3180.56    331.98 o 
  -5   7   7     1076.83     1373.82    239.77 o 
  -3   7   7     1218.33     1741.71    257.19 o 
  -1   7   7     4280.48     4330.29    339.40 o 
   1   7   7      652.71      557.85    155.62 o 
   3   7   7     1726.80     2112.71    396.00 o 
   5   7   7     1549.44     2119.75    391.12 o 
  -8   8   7      749.26     1008.28    192.96 o 
  -6   8   7     1081.40     1021.16    207.10 o 
  -4   8   7      897.40      793.32    184.44 o 
  -2   8   7     1869.00     1895.87    273.59 o 
   0   8   7      480.95      543.25    153.57 o 
   2   8   7      327.67      417.12    190.69 o 
   4   8   7      128.88      275.74    145.18 o 
  -7   9   7      395.60      678.68    169.02 o 
  -5   9   7      984.82     1105.26    203.30 o 
  -3   9   7      108.15      312.42    118.03 o 
  -1   9   7     2215.47     2038.18    290.11 o 
   1   9   7      110.31      257.42     90.11 o 
   3   9   7       75.24      284.40    125.14 o 
  -4  10   7      272.09      216.28     80.17 o 
  -2  10   7      600.39     1010.23    195.13 o 
   0  10   7       99.95      177.93     65.20 o 
   2  10   7      456.43      632.73    176.60 o 
  -1  -9   8       97.70      197.73    134.35 o 
   1  -9   8      660.34     1104.57    308.24 o 
   3  -9   8      462.12      538.47    196.10 o 
  -2  -8   8      154.47      143.01    140.31 o 
   0  -8   8     1604.84     1485.94    329.91 o 
   2  -8   8       74.68      167.39    130.55 o 
   4  -8   8      184.03      310.41    160.89 o 
  -1  -7   8      152.47      122.43    123.51 o 
   1  -7   8     1556.35     1584.53    354.28 o 
   3  -7   8     2306.32     3049.34    472.38 o 
   5  -7   8      214.41      405.75    189.06 o 
 -10  -6   8      199.18      340.20    130.01 o 
  -8  -6   8      765.67     1044.98    284.40 o 
  -6  -6   8     1827.75     1357.01    321.78 o 
  -4  -6   8      828.95      672.27    229.69 o 
  -2  -6   8     1409.32     1622.24    223.30 o 
   0  -6   8     2027.63     1984.32    368.37 o 
   2  -6   8     1627.14     1784.42    373.79 o 
   4  -6   8      279.08      306.07    154.93 o 
   6  -6   8      282.63      392.75    130.55 o 
  -9  -5   8     1119.88     1161.45    313.66 o 
  -7  -5   8      250.04      328.82    190.69 o 
  -5  -5   8     2800.78     3139.81    434.46 o 
  -3  -5   8     4026.30     3727.57    281.93 o 
  -1  -5   8      278.42      320.08    117.48 o 
   1  -5   8     3796.84     3733.53    428.50 o 
   3  -5   8     3586.93     3519.01    436.08 o 
   5  -5   8      517.71      460.46    213.44 o 
   7  -5   8      954.71     1131.11    287.11 o 
 -10  -4   8      113.62      123.51    125.14 o 
  -8  -4   8     1868.16     1732.42    369.99 o 
  -6  -4   8      624.19      557.43    212.90 o 
  -4  -4   8      718.06      539.55    207.48 o 
  -2  -4   8     3696.00     4017.11    294.97 o 
   0  -4   8      929.51      854.29    245.40 o 
   2  -4   8      594.13      559.05    216.15 o 
   4  -4   8      133.07      135.43    127.85 o 
   6  -4   8       23.79      176.06    127.85 o 
   8  -4   8     1438.37     1679.33    353.20 o 
 -11  -3   8      319.52      393.83    141.93 o 
  -9  -3   8     2570.30     1912.27    380.83 o 
  -7  -3   8       69.82      322.32    179.31 o 
  -5  -3   8     1998.76     2630.05    400.33 o 
  -3  -3   8     8130.89     7769.83    393.95 o 
  -1  -3   8      749.39      842.21    172.57 o 
   1  -3   8     1310.00     1305.54    296.86 o 
   3  -3   8     2398.35     2455.07    404.66 o 
   5  -3   8      962.09      917.13    284.40 o 
   7  -3   8      911.86     1054.73    297.95 o 
   9  -3   8      562.48      621.89    181.48 o 
 -12  -2   8       40.13      200.44     72.05 o 
 -10  -2   8       57.25      148.97    111.05 o 
  -8  -2   8     2588.30     2886.82    449.09 o 
  -6  -2   8      638.80      406.83    197.19 o 
  -4  -2   8     3071.75     2423.13    232.05 o 
  -2  -2   8     6449.73     6206.79    358.27 o 
   0  -2   8     1599.12     1379.07    272.76 o 
   2  -2   8     9590.83     8965.46    653.86 o 
   4  -2   8     1426.50     1140.86    303.90 o 
   6  -2   8       72.56       75.30    128.93 o 
   8  -2   8     2466.93     2549.33    441.50 o 
 -11  -1   8      180.69      111.59     86.13 o 
  -9  -1   8      471.27      339.66    171.73 o 
  -7  -1   8        0.57       94.80    126.22 o 
  -5  -1   8     1819.73     1995.10    218.24 o 
  -3  -1   8     3718.29     3402.37    262.90 o 
  -1  -1   8     1192.61     1128.53    192.56 o 
   1  -1   8      700.69      498.38    191.77 o 
   3  -1   8     1963.30     1330.46    326.12 o 
   5  -1   8     3033.82     2672.84    437.71 o 
   7  -1   8      732.98      714.72    173.51 o 
   9  -1   8      162.42      251.82     91.31 o 
 -12   0   8       98.83       79.09     96.97 o 
 -10   0   8     1695.48     1443.68    358.08 o 
  -8   0   8     4287.47     4796.93    483.21 o 
  -6   0   8      110.91      128.39    127.85 o 
  -4   0   8     2023.05     1410.82    195.59 o 
  -2   0   8     5581.06     5125.06    322.83 o 
   0   0   8      190.21      219.28     98.45 o 
   2   0   8    11903.06    10996.91    719.95 o 
   4   0   8     1136.71     1063.40    292.53 o 
   6   0   8      137.52      103.13     79.62 o 
   8   0   8     3117.06     3351.89    336.84 o 
 -11   1   8      156.82      225.90    120.26 o 
  -9   1   8      552.82      413.33    180.39 o 
  -7   1   8        2.79       20.04     67.17 o 
  -5   1   8     1584.95     1365.52    190.36 o 
  -3   1   8     3705.87     3169.11    453.69 o 
  -1   1   8     1360.77     1513.73    218.82 o 
   1   1   8      730.89      573.14    208.56 o 
   3   1   8     2218.59     2172.84    386.79 o 
   5   1   8     3081.71     2978.54    380.83 o 
   7   1   8      764.65      982.86    195.83 o 
   9   1   8      180.55      242.69    146.26 o 
 -12   2   8       51.43       33.59    107.80 o 
 -10   2   8       70.94       16.25     78.55 o 
  -8   2   8     2447.11     2316.39    394.91 o 
  -6   2   8      782.38      670.54    115.18 o 
  -4   2   8     3124.40     2806.77    189.33 o 
  -2   2   8     6488.05     6548.16    349.95 o 
   0   2   8     1713.83     2057.83    250.98 o 
   2   2   8     9520.76    10363.64    706.94 o 
   4   2   8     1612.49     1435.02    342.37 o 
   6   2   8       70.77      107.80    156.56 o 
   8   2   8     2396.82     2516.38    297.07 o 
 -11   3   8      285.08      405.75    185.81 o 
  -9   3   8     2548.63     2414.02    281.14 o 
  -7   3   8       99.58      303.75    111.08 o 
  -5   3   8     1872.16     2371.73    194.11 o 
  -3   3   8     8405.37     8485.25    349.92 o 
  -1   3   8      805.89      987.13    143.36 o 
   1   3   8     1333.06     1165.24    299.03 o 
   3   3   8     2697.06     3293.66    470.21 o 
   5   3   8      847.59     1160.91    321.78 o 
   7   3   8      899.84     1112.69    323.95 o 
 -10   4   8       84.21      136.79     82.58 o 
  -8   4   8     1865.49     2021.14    265.83 o 
  -6   4   8      667.34      555.33    118.60 o 
  -4   4   8      654.96      746.34    128.93 o 
  -2   4   8     3820.99     4121.28    238.20 o 
   0   4   8      854.74      702.51    160.34 o 
   2   4   8      537.46      606.73    235.65 o 
   4   4   8      143.92      271.94    180.39 o 
   6   4   8       16.10        0.00    115.39 o 
  -9   5   8     1245.41     1018.38    199.43 o 
  -7   5   8      256.88      350.19     97.49 o 
  -5   5   8     2757.21     3125.58    224.96 o 
  -3   5   8     4222.67     3774.38    235.76 o 
  -1   5   8      200.87      300.66     92.67 o 
   1   5   8     3663.30     3440.46    426.33 o 
   3   5   8     3747.53     3659.86    446.92 o 
   5   5   8      467.86      482.67    204.77 o 
   7   5   8      952.65     1225.91    290.36 o 
 -10   6   8      215.07      336.95    158.72 o 
  -8   6   8      734.22     1072.06    313.11 o 
  -6   6   8     1884.86     1521.58    243.30 o 
  -4   6   8      791.93      695.95    170.42 o 
  -2   6   8     1247.61     1492.56    236.13 o 
   0   6   8     2054.62     2078.74    275.76 o 
   2   6   8     1565.53     1436.10    348.87 o 
   4   6   8      322.90      369.45    187.43 o 
   6   6   8      298.64      635.98    211.27 o 
  -9   7   8     1715.68     1735.67    362.41 o 
  -7   7   8      731.84      949.07    195.75 o 
  -5   7   8     1111.56     1395.63    238.07 o 
  -3   7   8     3381.52     3036.26    325.60 o 
  -1   7   8      206.50      208.51    113.77 o 
   1   7   8     1724.40     1518.44    360.79 o 
   3   7   8     2293.14     2471.87    433.92 o 
   5   7   8      159.51      353.74    160.89 o 
  -6   8   8      740.91      738.34    216.69 o 
  -4   8   8      622.57      787.55    172.44 o 
  -2   8   8      177.83      347.13    127.72 o 
   0   8   8     1686.57     1404.04    237.89 o 
   2   8   8      115.36      182.56    118.09 o 
   4   8   8      146.51      290.36    123.51 o 
  -5   9   8       92.65      201.23     83.47 o 
  -3   9   8     1564.65     1872.55    280.78 o 
  -1   9   8       80.25      256.01     94.49 o 
   1   9   8      568.47      644.10    188.52 o 
   3   9   8      596.03     1133.28    255.69 o 
  -1  -9   9     1065.33     1292.00    322.86 o 
   1  -9   9      620.73      721.57    243.23 o 
   0  -8   9      518.26      645.19    214.52 o 
   2  -8   9      769.11      704.78    239.44 o 
  -1  -7   9     2430.01     2607.84    415.50 o 
   1  -7   9     1165.12     1429.06    333.70 o 
   3  -7   9      253.38      594.81    223.19 o 
   5  -7   9     1246.77     1151.70    335.87 o 
  -8  -6   9      478.64      445.84    185.27 o 
  -6  -6   9      325.72      360.79    194.48 o 
  -4  -6   9     1882.34     1758.42    362.41 o 
  -2  -6   9      821.27      861.74    179.55 o 
   0  -6   9     1022.99      920.38    265.44 o 
   2  -6   9      503.94      420.37    186.35 o 
   4  -6   9      209.74      438.25    184.73 o 
   6  -6   9       55.83       43.34     62.30 o 
  -9  -5   9        1.00       63.92    106.18 o 
  -7  -5   9     3033.94     3197.23    472.38 o 
  -5  -5   9     2919.05     2617.59    426.33 o 
  -3  -5   9      286.38      358.93    125.85 o 
  -1  -5   9     4080.59     3630.54    341.28 o 
   1  -5   9     1694.15     1515.73    335.87 o 
   3  -5   9     1118.84     1257.87    317.99 o 
   5  -5   9     1730.26     2162.00    429.04 o 
   7  -5   9      165.60      343.45    109.97 o 
 -10  -4   9      304.81      346.16    151.68 o 
  -8  -4   9      117.81       93.72    133.26 o 
  -6  -4   9     1576.17     1070.98    299.03 o 
  -4  -4   9     1371.10     1418.76    337.49 o 
  -2  -4   9      301.99      412.67    138.96 o 
   0  -4   9     5348.75     4469.73    467.50 o 
   2  -4   9      984.20      923.63    268.15 o 
   4  -4   9       68.19        0.00     92.63 o 
   6  -4   9     1416.59     1593.20    365.66 o 
 -11  -3   9      235.21      261.11    114.30 o 
  -9  -3   9      223.69      189.60    151.68 o 
  -7  -3   9      668.65      819.62    262.19 o 
  -5  -3   9     2291.06     2383.02    401.41 o 
  -3  -3   9     1770.97     1954.10    248.52 o 
  -1  -3   9     3248.04     2780.08    300.38 o 
   1  -3   9     2136.99     2022.24    382.45 o 
   3  -3   9      675.09      634.90    231.31 o 
   5  -3   9     1437.08     1396.55    342.91 o 
   7  -3   9      189.15      270.86    131.10 o 
 -10  -2   9     1477.24     1539.57    346.16 o 
  -8  -2   9      165.57      262.19    160.89 o 
  -6  -2   9     3344.07     3024.42    447.46 o 
  -4  -2   9     1331.91     1476.37    227.52 o 
  -2  -2   9       14.74       21.60     65.55 o 
   0  -2   9     5693.53     5699.66    375.87 o 
   2  -2   9      201.95      165.77    138.68 o 
   4  -2   9       46.29       50.92    124.05 o 
   6  -2   9     2907.81     2830.49    472.92 o 
   8  -2   9        1.52       94.49     70.15 o 
 -11  -1   9      497.61      458.84    164.14 o 
  -9  -1   9       32.53       32.50     93.18 o 
  -7  -1   9      260.88      322.86    190.14 o 
  -5  -1   9      440.00      343.45    179.85 o 
  -3  -1   9     2964.23     2792.86    443.13 o 
  -1  -1   9     2604.80     2447.09    277.64 o 
   1  -1   9     1408.12     1444.77    330.99 o 
   3  -1   9     4219.96     4428.56    496.76 o 
   5  -1   9      836.37      790.37    262.19 o 
   7  -1   9      156.15      176.89     90.44 o 
 -10   0   9      362.17      549.85    206.94 o 
  -8   0   9      168.15      339.12    175.52 o 
  -6   0   9     3258.38     2701.01    417.12 o 
  -4   0   9     1508.52     1571.96    219.51 o 
  -2   0   9       74.81       38.81     65.29 o 
   0   0   9    14023.76    14468.87   1173.91 o 
   2   0   9      150.02      111.59    130.01 o 
   4   0   9     1240.75     1618.12    368.91 o 
   6   0   9     2824.77     2732.32    298.72 o 
   8   0   9       43.08      120.78     74.94 o 
 -11   1   9      461.86      446.38    203.69 o 
  -9   1   9       42.22       73.13    114.30 o 
  -7   1   9      275.29      338.03    161.43 o 
  -5   1   9      514.28      649.00    153.79 o 
  -3   1   9     3014.63     2622.65    257.75 o 
  -1   1   9     2770.85     2448.01    315.28 o 
   1   1   9     1566.73     1439.89    339.12 o 
   3   1   9     3955.86     4206.45    487.55 o 
   5   1   9      923.47     1519.52    377.58 o 
   7   1   9      180.36      191.77    123.51 o 
 -10   2   9     1459.09     1788.22    379.20 o 
  -8   2   9      192.17      154.39    125.14 o 
  -6   2   9     3200.88     2237.84    387.87 o 
  -4   2   9     1487.42     1969.17    247.27 o 
  -2   2   9       26.46       29.95     64.13 o 
   0   2   9     5812.74     5903.12    541.18 o 
   2   2   9      281.47      254.07    183.10 o 
   4   2   9       96.01      184.73    167.39 o 
   6   2   9     2766.25     3281.20    508.13 o 
   8   2   9        1.40      148.43    104.01 o 
 -11   3   9      277.25      299.03    170.10 o 
  -9   3   9      195.80      211.27    153.85 o 
  -7   3   9      686.17      943.68    271.94 o 
  -5   3   9     2484.84     2711.64    280.37 o 
  -3   3   9     1779.05     1926.38    190.35 o 
  -1   3   9     3005.78     2930.65    221.62 o 
   1   3   9     2132.50     1777.92    378.12 o 
   3   3   9      633.70      511.93    224.81 o 
   5   3   9     1549.99     2326.69    445.84 o 
   7   3   9      189.53      465.34    188.52 o 
 -10   4   9      350.07      470.75    184.18 o 
  -8   4   9      147.54      240.52    160.35 o 
  -6   4   9     1547.71     1506.87    181.88 o 
  -4   4   9     1449.88     1395.80    175.22 o 
  -2   4   9      312.94      497.93    113.32 o 
   0   4   9     5206.63     5100.83    517.88 o 
   2   4   9     1098.26      699.90    244.32 o 
   4   4   9       47.93       44.42    113.22 o 
   6   4   9     1410.35     1960.48    403.58 o 
  -9   5   9        6.84      161.97    125.68 o 
  -7   5   9     2955.47     3292.42    239.95 o 
  -5   5   9     3040.97     3145.28    240.74 o 
  -3   5   9      177.85       97.00     70.50 o 
  -1   5   9     4036.83     3833.85    247.01 o 
   1   5   9     1819.92     2058.53    404.12 o 
   3   5   9     1081.14     1024.39    297.40 o 
   5   5   9     1813.16     2069.37    403.58 o 
   7   5   9      163.59      258.94    130.55 o 
  -8   6   9      529.96      525.47    200.44 o 
  -6   6   9      292.89      330.24    124.16 o 
  -4   6   9     1954.99     1958.19    267.87 o 
  -2   6   9      811.54      893.89    189.58 o 
   0   6   9      992.21      723.77    175.66 o 
   2   6   9      497.61      457.21    196.10 o 
   4   6   9      206.99      294.70    145.18 o 
   6   6   9       62.81      162.52    105.09 o 
  -7   7   9     1174.66     1483.45    240.80 o 
  -5   7   9     1512.58     1676.46    410.08 o 
  -3   7   9      475.74      440.76    136.90 o 
  -1   7   9     2567.38     2704.28    321.77 o 
   1   7   9     1255.86     1459.39    345.08 o 
   3   7   9      192.35      303.90    148.43 o 
   5   7   9     1258.90     1358.09    296.86 o 
  -6   8   9      372.50      557.38    128.95 o 
  -4   8   9      317.88      397.76    121.05 o 
  -2   8   9     1205.67     1322.24    229.13 o 
   0   8   9      510.41      673.70    156.67 o 
   2   8   9      760.94     1121.36    281.69 o 
  -3   9   9       11.81       76.80     60.91 o 
  -1   9   9     1046.97     1226.92    207.62 o 
   1   9   9      645.52      859.17    226.44 o 
   0  -8  10      574.03      478.88    207.48 o 
  -1  -7  10      538.88      847.25    251.36 o 
   1  -7  10     1049.26     1231.87    321.78 o 
   3  -7  10     1072.91     1145.74    307.70 o 
  -8  -6  10      174.25      247.57    111.59 o 
  -6  -6  10      560.10      602.93    227.52 o 
  -4  -6  10      187.19      172.81    157.64 o 
  -2  -6  10      890.87     1088.89    208.53 o 
   0  -6  10      593.44      561.76    202.60 o 
   2  -6  10      399.33      465.88    192.85 o 
   4  -6  10      407.08      548.22    234.02 o 
  -9  -5  10      756.60      683.11    210.19 o 
  -7  -5  10      945.98     1337.51    330.45 o 
  -5  -5  10     1013.84     1134.36    304.45 o 
  -3  -5  10     2275.30     2068.83    400.33 o 
  -1  -5  10      182.00      270.32    144.64 o 
   1  -5  10     1893.79     2355.94    422.54 o 
   3  -5  10     2480.01     2736.77    470.75 o 
   5  -5  10       51.56      196.10     82.34 o 
  -8  -4  10     1787.68     1514.11    353.20 o 
  -6  -4  10      736.17      790.37    280.07 o 
  -4  -4  10      294.11      418.75    211.27 o 
  -2  -4  10     3431.53     3433.23    298.41 o 
   0  -4  10      617.76      453.42    195.02 o 
   2  -4  10      487.19      611.06    233.48 o 
   4  -4  10      902.65     1053.10    303.36 o 
   6  -4  10      127.66      157.10     75.30 o 
  -9  -3  10      721.44      691.23    219.94 o 
  -7  -3  10      249.84      383.00    182.02 o 
  -5  -3  10      460.94      593.72    242.15 o 
  -3  -3  10     1860.44     1553.35    238.05 o 
  -1  -3  10        9.37        7.35     74.13 o 
   1  -3  10     2612.65     2322.89    417.67 o 
   3  -3  10     2611.02     2861.91    474.55 o 
   5  -3  10      203.68      174.98    104.01 o 
   7  -3  10      580.53      559.05    173.35 o 
  -8  -2  10     1515.06     1348.88    329.91 o 
  -6  -2  10      874.80      948.55    286.57 o 
  -4  -2  10      418.84      297.33    122.79 o 
  -2  -2  10     4906.88     4991.29    359.17 o 
   0  -2  10      886.72      668.48    238.90 o 
   2  -2  10     1702.42     1708.04    375.95 o 
   4  -2  10     1867.79     1886.81    413.33 o 
   6  -2  10       89.93      125.14     96.43 o 
  -9  -1  10      222.35      295.78    155.47 o 
  -7  -1  10      203.65      289.82    175.52 o 
  -5  -1  10     2067.51     1605.12    361.33 o 
  -3  -1  10      861.33      903.51    195.34 o 
  -1  -1  10     1045.75      942.60    196.25 o 
   1  -1  10      565.97      414.96    200.98 o 
   3  -1  10     1020.03     1008.14    299.57 o 
   5  -1  10      551.35      409.54    181.48 o 
   7  -1  10       75.73      111.59     82.88 o 
 -10   0  10      100.28      151.68    139.76 o 
  -8   0  10     1875.26     1725.92    371.62 o 
  -6   0  10      303.00      562.85    212.90 o 
  -4   0  10     1157.50      997.44    194.65 o 
  -2   0  10     4514.33     4724.18    343.40 o 
   0   0  10      709.09      915.51    278.99 o 
   2   0  10     2410.80     2345.10    432.29 o 
   4   0  10     2577.02     2388.98    450.71 o 
   6   0  10       36.04      143.56    112.68 o 
  -9   1  10      226.91      260.57    149.51 o 
  -7   1  10      234.41      416.58    198.81 o 
  -5   1  10     1995.54     1701.92    239.08 o 
  -3   1  10      812.86      767.07    169.69 o 
  -1   1  10     1069.74      914.50    191.85 o 
   1   1  10      506.56      663.61    244.86 o 
   3   1  10     1005.27      801.20    287.65 o 
   5   1  10      525.09      472.38    206.40 o 
   7   1  10       83.24      147.89    109.43 o 
 -10   2  10       90.10      199.35    161.43 o 
  -8   2  10     1577.04     1631.12    360.24 o 
  -6   2  10      828.94      978.89    268.15 o 
  -4   2  10      354.63      241.07    112.95 o 
  -2   2  10     4748.97     4542.36    339.66 o 
   0   2  10      888.25      685.82    247.02 o 
   2   2  10     1879.57     1818.55    403.58 o 
   4   2  10     1795.96     1631.12    387.33 o 
   6   2  10      107.68      153.31    115.39 o 
  -9   3  10      696.81     1063.94    292.53 o 
  -7   3  10      276.46      546.05    218.31 o 
  -5   3  10      421.41      399.60    134.00 o 
  -3   3  10     1895.20     1513.24    236.52 o 
  -1   3  10        3.45        0.00     70.65 o 
   1   3  10     2463.27     2781.19    461.55 o 
   3   3  10     2890.96     3648.48    535.22 o 
   5   3  10      168.15      106.72    121.35 o 
   7   3  10      539.38      847.25    245.94 o 
  -8   4  10     1692.04     1703.71    361.33 o 
  -6   4  10      776.32      691.17    162.10 o 
  -4   4  10      261.64      242.83    110.21 o 
  -2   4  10     3470.56     3249.64    305.26 o 
   0   4  10      671.93      564.47    222.11 o 
   2   4  10      404.06      538.47    214.52 o 
   4   4  10      945.17      913.34    278.99 o 
   6   4  10      143.97      360.79    143.01 o 
  -7   5  10      949.05     1224.83    308.78 o 
  -5   5  10      934.41      988.03    205.68 o 
  -3   5  10     2343.23     2186.77    275.25 o 
  -1   5  10      210.42      344.62    128.15 o 
   1   5  10     1838.81     2150.63    420.92 o 
   3   5  10     2474.66     2983.25    485.38 o 
   5   5  10       64.38      118.09     83.42 o 
  -6   6  10      566.80      570.07    144.61 o 
  -4   6  10      209.13      304.06    123.91 o 
  -2   6  10      948.43     1141.79    224.55 o 
   0   6  10      622.82      437.71    206.40 o 
   2   6  10      393.68      315.28    156.56 o 
   4   6  10      429.14      499.47    164.68 o 
  -7   7  10      692.39      834.82    174.07 o 
  -5   7  10      355.32      472.69    136.89 o 
  -3   7  10     2128.17     2071.06    322.86 o 
  -1   7  10      628.03      799.46    181.95 o 
   1   7  10     1013.60     1401.43    332.62 o 
   3   7  10     1065.82     1503.27    315.28 o 
  -4   8  10      448.68      642.81    150.16 o 
  -2   8  10      268.02      424.24    112.04 o 
   0   8  10      556.55      533.59    163.60 o 
  -1  -7  11      644.13      722.65    231.86 o 
   1  -7  11      684.93      659.27    233.48 o 
  -6  -6  11      190.49      490.80    179.31 o 
  -4  -6  11     1131.14     1431.77    347.78 o 
  -2  -6  11      728.85      770.15    173.01 o 
   0  -6  11      615.02      664.15    231.86 o 
   2  -6  11      300.83      454.50    210.73 o 
  -7  -5  11      619.85      877.04    249.19 o 
  -5  -5  11     1398.58     1358.09    335.32 o 
  -3  -5  11        7.10       29.79    104.01 o 
  -1  -5  11     1950.53     2214.01    406.29 o 
   1  -5  11     1482.05     1242.70    315.82 o 
   3  -5  11      241.60      450.71    212.35 o 
  -8  -4  11      330.76      381.91    150.60 o 
  -6  -4  11      511.91      424.17    184.18 o 
  -4  -4  11     1251.22     1586.16    378.66 o 
  -2  -4  11      298.95      270.79    115.25 o 
   0  -4  11     1498.69     1500.02    352.66 o 
   2  -4  11      909.40      795.79    259.48 o 
   4  -4  11      185.27      380.83    195.02 o 
  -9  -3  11        7.06      172.81     84.51 o 
  -7  -3  11      916.48      988.10    287.65 o 
  -5  -3  11     1870.10     1971.32    409.00 o 
  -3  -3  11      105.62       81.40     86.07 o 
  -1  -3  11     1950.53     2300.99    299.12 o 
   1  -3  11     1663.79     1497.85    347.78 o 
   3  -3  11      474.71      740.53    255.69 o 
   5  -3  11      267.79      300.65    113.76 o 
  -8  -2  11      241.68      178.23    105.64 o 
  -6  -2  11      786.74      667.40    237.81 o 
  -4  -2  11     1934.26     2061.24    411.17 o 
  -2  -2  11      667.34      595.68    167.15 o 
   0  -2  11     3126.30     2866.24    461.00 o 
   2  -2  11     1480.57     1473.48    367.83 o 
   4  -2  11        7.27        0.00     66.63 o 
   6  -2  11     1688.44     1932.86    374.87 o 
  -9  -1  11       30.87      114.84     96.97 o 
  -7  -1  11      208.86      338.03    169.56 o 
  -5  -1  11      172.93      203.14    162.52 o 
  -3  -1  11      666.12      502.07    150.13 o 
  -1  -1  11      300.88      389.80    133.58 o 
   1  -1  11      918.53     1110.53    310.41 o 
   3  -1  11      962.36      783.87    267.07 o 
   5  -1  11      161.91      206.94    109.97 o 
 -10   0  11      735.27      953.97    287.65 o 
  -8   0  11       39.26      182.02    134.35 o 
  -6   0  11     1202.61      899.80    274.65 o 
  -4   0  11     4033.21     4403.87    338.84 o 
  -2   0  11      886.50      930.03    195.38 o 
   0   0  11     1665.18     1982.15    410.08 o 
   2   0  11     1546.99     1450.18    356.99 o 
   4   0  11       27.44      167.39    118.64 o 
   6   0  11     1653.11     1893.85    378.12 o 
  -9   1  11       31.14      170.10    132.18 o 
  -7   1  11      188.92      232.94    139.76 o 
  -5   1  11      190.16      193.68    105.91 o 
  -3   1  11      610.02      523.33    158.97 o 
  -1   1  11      224.84      343.32    125.95 o 
   1   1  11      953.91     1273.58    343.45 o 
   3   1  11      954.42     1439.35    352.66 o 
   5   1  11      157.44      199.89     96.97 o 
  -8   2  11      288.06      332.07    171.18 o 
  -6   2  11      745.82      648.98    231.86 o 
  -4   2  11     1720.78     1896.81    265.13 o 
  -2   2  11      763.87      810.92    186.58 o 
   0   2  11     3164.65     3220.52    495.13 o 
   2   2  11     1626.58     1617.03    398.16 o 
   4   2  11        2.20       88.30    113.76 o 
   6   2  11     1558.89     2538.50    454.50 o 
  -9   3  11       18.49      117.55    132.18 o 
  -7   3  11      865.97     1230.79    307.70 o 
  -5   3  11     1913.19     1768.89    258.16 o 
  -3   3  11       79.05      138.15     97.40 o 
  -1   3  11     1800.77     1897.11    277.40 o 
   1   3  11     1669.77     1991.90    418.21 o 
   3   3  11      440.34      802.29    257.32 o 
   5   3  11      269.55      219.94    115.93 o 
  -8   4  11      298.31      461.00    193.94 o 
  -6   4  11      478.43      431.20    131.40 o 
  -4   4  11     1324.69     1359.78    234.40 o 
  -2   4  11      320.27      233.10    107.10 o 
   0   4  11     1471.07     1612.70    380.29 o 
   2   4  11      832.35     1215.62    315.28 o 
   4   4  11      198.45      219.40    101.84 o 
  -5   5  11     1571.55     1566.65    362.41 o 
  -3   5  11        3.64       94.26    125.14 o 
  -1   5  11     1802.11     2153.34    425.79 o 
   1   5  11     1541.42     1333.71    327.74 o 
   3   5  11      200.09      258.40    112.68 o 
  -6   6  11      187.79      375.41    176.60 o 
  -4   6  11     1123.11     1315.84    337.49 o 
  -2   6  11      727.86      607.81    236.73 o 
   0   6  11      599.57      535.22    230.23 o 
   2   6  11      288.18      410.08    160.89 o 
  -3   7  11      101.15      146.60     88.18 o 
  -1   7  11      641.79      748.63    171.22 o 
   1   7  11      700.22      808.79    217.23 o 
  -4  -6  12      268.14      289.28    126.22 o 
   0  -6  12       79.01      345.08    172.81 o 
  -5  -5  12       17.77      240.52    117.55 o 
  -3  -5  12     1394.13     1458.31    337.49 o 
  -1  -5  12      471.01      574.22    221.02 o 
   1  -5  12      794.07     1105.65    322.86 o 
  -6  -4  12      438.24      682.57    209.10 o 
  -4  -4  12      260.41      231.86    133.26 o 
  -2  -4  12     1072.52     1200.48    219.31 o 
   0  -4  12      520.54      549.30    223.19 o 
   2  -4  12       20.93       95.88    114.30 o 
  -7  -3  12      282.25      379.75    155.47 o 
  -5  -3  12      331.94      479.42    173.35 o 
  -3  -3  12      308.85      441.81    137.28 o 
  -1  -3  12      277.25      400.87    190.69 o 
   1  -3  12      625.34      660.36    249.19 o 
   3  -3  12      949.19     1264.37    357.53 o 
  -8  -2  12      529.25      505.97    153.85 o 
  -6  -2  12     1122.68     1536.86    351.03 o 
  -4  -2  12      116.36      219.40    123.51 o 
  -2  -2  12     2316.55     2610.84    318.00 o 
   0  -2  12      748.04      854.29    281.15 o 
   2  -2  12       99.62      432.83    209.65 o 
   4  -2  12     1266.11     1538.48    338.03 o 
  -7  -1  12      323.31      447.46    202.06 o 
  -5  -1  12      211.42      232.94    144.10 o 
  -3  -1  12      776.24      789.07    179.93 o 
  -1  -1  12      220.00      282.19    124.62 o 
   1  -1  12      921.69      885.71    285.49 o 
   3  -1  12      321.02      488.63    223.19 o 
  -8   0  12      152.41      175.52    146.81 o 
  -6   0  12      467.17      725.90    245.40 o 
  -4   0  12      147.00      154.92     94.41 o 
  -2   0  12     1859.69     1992.28    289.04 o 
   0   0  12      280.38      523.30    230.77 o 
   2   0  12      296.39      613.77    255.69 o 
   4   0  12     2279.68     3127.35    505.42 o 
  -7   1  12      321.41      351.03    183.64 o 
  -5   1  12      233.10      242.69    157.64 o 
  -3   1  12      761.50      897.33    201.09 o 
  -1   1  12      278.78      396.43    145.73 o 
   1   1  12      906.16      751.37    247.57 o 
   3   1  12      326.29      440.96    168.47 o 
  -8   2  12      535.72      543.34    203.14 o 
  -6   2  12     1113.73     1275.21    330.99 o 
  -4   2  12       90.82      139.54     89.30 o 
  -2   2  12     2176.28     2431.11    312.67 o 
   0   2  12      828.12      918.21    280.07 o 
   2   2  12      106.45       68.80    114.30 o 
   4   2  12     1179.60     1609.45    360.24 o 
  -7   3  12      303.74      325.03    167.39 o 
  -5   3  12      286.17      224.40    109.35 o 
  -3   3  12      371.26      456.01    142.13 o 
  -1   3  12      303.49      419.83    188.52 o 
   1   3  12      560.78      851.58    284.40 o 
   3   3  12      941.09     1140.86    297.40 o 
  -6   4  12      454.24      940.43    284.94 o 
  -4   4  12      288.92      394.04    137.06 o 
  -2   4  12     1048.29     1027.15    209.97 o 
   0   4  12      557.25      746.49    245.40 o 
   2   4  12       16.24       81.26     96.97 o 
  -5   5  12        6.28      146.26    157.10 o 
  -3   5  12     1376.09     1236.75    347.24 o 
  -1   5  12      499.55      626.23    248.65 o 
   1   5  12      707.64      698.82    206.40 o 
  -4   6  12      276.61      283.32    182.02 o 
  -2   6  12      251.59      227.52    175.52 o 
   0   6  12       81.77      247.57    170.64 o 
  -4  -4  13      772.03     1057.44    270.32 o 
  -2  -4  13      177.95      166.72     82.71 o 
   0  -4  13      197.28      293.07    190.69 o 
  -5  -3  13      866.27      866.75    236.19 o 
  -3  -3  13       14.15      144.10     83.42 o 
  -1  -3  13      625.84      923.63    290.90 o 
   1  -3  13      598.11      814.20    270.86 o 
  -6  -2  13       63.60      270.86     84.51 o 
  -4  -2  13      615.97      875.96    248.11 o 
  -2  -2  13      337.23      493.10    132.80 o 
   0  -2  13      216.55      110.51    151.14 o 
   2  -2  13     1079.67     1102.94    326.12 o 
  -7  -1  13       99.06       93.72    111.59 o 
  -5  -1  13      132.40      152.22    145.72 o 
  -3  -1  13       37.71      216.04    113.38 o 
  -1  -1  13      570.37      674.98    258.94 o 
   1  -1  13      280.46      237.81    201.52 o 
  -6   0  13      103.90      231.86    129.47 o 
  -4   0  13     2678.84     2653.24    322.97 o 
  -2   0  13        1.98       35.32     91.01 o 
   0   0  13      320.74      383.00    175.52 o 
   2   0  13     1224.16     1712.92    406.29 o 
  -7   1  13       86.95      126.76    107.80 o 
  -5   1  13      145.72      305.53    163.60 o 
  -3   1  13       44.21      273.22    109.86 o 
  -1   1  13      507.82      565.56    235.11 o 
   1   1  13      275.82      401.96    209.10 o 
  -6   2  13       40.85      138.14    134.89 o 
  -4   2  13      659.65      932.76    201.85 o 
  -2   2  13      350.88      368.47    134.24 o 
   0   2  13      217.71      392.75    191.77 o 
   2   2  13     1028.90     1386.80    364.58 o 
  -5   3  13      877.29     1080.58    217.99 o 
  -3   3  13       30.86      212.51    110.30 o 
  -1   3  13      561.30      805.54    267.61 o 
   1   3  13      641.06      796.33    278.99 o 
  -4   4  13      681.45      752.51    180.60 o 
  -2   4  13      237.87      164.68    161.97 o 
   0   4  13      172.40      335.32    185.27 o 
  -2   0  14      382.96      445.04    151.11 o 
                                                 
